# Supplementary material for: The distinct transcriptome of virulence-associated phylogenetic group B2 Escherichia coli
Source: Microbiol Spectr. 2023 Sep 19;11(5):e02085-23. doi: 10.1128/spectrum.02085-23 (PMC10580932; doi:10.1128/spectrum.02085-23)
Supplement: Table S1 — Differentially expressed genes between AD and B2 cluster genes. [file spectrum.02085-23-s0003.xlsx]

## Sheet: DEG.B2vsAD
genes	logFC	logCPM	F	PValue	FDR
glnA	-6.89978	10.685	323.193	1.47377e-17	3.93055e-14
group_15852	-1.70994	10.0931	274.097	1.38624e-16	1.84856e-13
glnG	-3.08473	8.00301	207.04	5.80059e-15	5.15673e-12
rcnR	2.68866	4.30313	191.501	1.60396e-14	1.06944e-11
glnL	-3.6104	7.43029	177.736	4.20121e-14	2.24092e-11
rcnA	4.25954	6.68753	155.098	2.37612e-13	1.05619e-10
phoE	6.54945	7.67104	149.383	3.80632e-13	1.45021e-10
menE	-1.53778	7.58625	141.68	7.36233e-13	1.96353e-10
phoB	3.5888	7.52252	142.684	6.74406e-13	1.96353e-10
tyrS	-1.27275	9.98814	143.233	6.42983e-13	1.96353e-10
asnS	-1.65722	9.72818	139.572	8.86455e-13	1.97015e-10
phoR	3.36269	7.64175	140.127	8.43993e-13	1.97015e-10
bhsA	4.29371	7.10749	137.178	1.09774e-12	2.25206e-10
aroA	-1.65408	9.31097	133.068	1.59624e-12	3.04083e-10
prfB	-1.15097	9.67323	131.131	1.91052e-12	3.3969e-10
maoP	2.54743	8.99295	128.464	2.45561e-12	3.85242e-10
menC	-1.36086	7.68717	128.97	2.34063e-12	3.85242e-10
menB	-1.41453	7.93767	116.696	7.84335e-12	1.16212e-09
menH	-1.55284	6.13067	111.66	1.3273e-11	1.7973e-09
yidC	-1.93969	10.5085	111.516	1.3478e-11	1.7973e-09
menD	-1.55424	7.69721	108.162	1.93436e-11	2.30033e-09
pmrD	3.39954	6.43648	108.509	1.86262e-11	2.30033e-09
rapA	-2.20629	8.67862	107.694	2.03574e-11	2.30033e-09
yiiR	1.88206	4.42283	107.542	2.07004e-11	2.30033e-09
yciU	1.49333	6.16656	105.146	2.69754e-11	2.87773e-09
sdiA	1.58675	6.77277	102.132	3.78981e-11	3.88747e-09
slyB	2.97663	10.2737	101.153	4.23933e-11	4.18751e-09
glnK	-7.08679	5.71592	100.038	4.82172e-11	4.59269e-09
zntA	3.46543	11.8823	99.199	5.31597e-11	4.88886e-09
pstC	3.29263	8.39626	98.5981	5.70315e-11	5.0701e-09
aspS	-1.45102	10.0787	98.059	6.07613e-11	5.22744e-09
nlpC	1.14189	6.91119	97.7732	6.2843e-11	5.23757e-09
pdxY	-1.53426	7.7649	96.9433	6.93324e-11	5.60332e-09
valS	-1.31021	10.9263	94.8567	8.9024e-11	6.98315e-09
gyrB	-1.19147	10.5336	94.4079	9.39941e-11	7.16235e-09
yfiF	-1.18408	8.61701	92.2951	1.21713e-10	9.01694e-09
ycgM	1.17295	6.88981	90.6442	1.49422e-10	1.07705e-08
thiL	-1.403	6.89113	89.9561	1.62895e-10	1.14327e-08
dhaR	0.968648	6.27753	88.3367	1.99993e-10	1.36764e-08
ruvC	-1.32888	7.05337	86.8019	2.43564e-10	1.62397e-08
ugpB	3.69964	8.17298	85.9802	2.70964e-10	1.76259e-08
fabR	1.36677	9.25562	85.1206	3.03184e-10	1.92522e-08
hdfR	1.4332	5.58297	83.7351	3.6403e-10	2.20652e-08
yebC	-1.24039	8.74912	83.852	3.58423e-10	2.20652e-08
speA	-1.5072	10.2447	82.3289	4.39299e-10	2.60358e-08
yegD	-1.62997	5.78885	81.277	5.0641e-10	2.93607e-08
nudB	-1.13999	6.98653	80.4832	5.64277e-10	3.20197e-08
prmA	-1.21181	7.53114	79.8616	6.145e-10	3.34463e-08
ybiT	-1.61112	8.5544	79.9068	6.10698e-10	3.34463e-08
aaeR	1.13375	5.68215	78.3974	7.52674e-10	3.86035e-08
citT	1.97781	3.92784	78.6483	7.26825e-10	3.86035e-08
pstA	2.9011	8.40596	78.4052	7.51852e-10	3.86035e-08
phoQ	1.60338	9.36801	78.2187	7.71687e-10	3.88319e-08
cysC	2.38669	8.338	77.7068	8.29035e-10	4.09451e-08
ydjF	1.38295	4.94578	76.4006	9.97013e-10	4.83461e-08
ygdR	2.13347	6.61975	75.4271	1.14571e-09	5.45643e-08
frr	0.7444	10.1771	74.284	1.35113e-09	6.02498e-08
phoP	2.18388	8.59083	74.2619	1.35545e-09	6.02498e-08
pstB	2.64682	8.90552	74.5437	1.30123e-09	6.02498e-08
yhfK	-1.74059	6.89493	74.3588	1.33654e-09	6.02498e-08
bioD	-2.29282	6.4036	73.2984	1.55988e-09	6.70999e-08
rimO	-1.99388	7.72732	73.3214	1.55464e-09	6.70999e-08
amtB	-3.90479	8.44175	72.4347	1.77122e-09	7.49816e-08
psiF	2.39804	5.54826	72.2991	1.80707e-09	7.53042e-08
ybdM	1.38925	2.82287	71.5963	2.0058e-09	8.22996e-08
miaA	0.887425	10.4582	70.7819	2.26567e-09	9.15536e-08
mlaA	1.04649	7.83064	70.0539	2.52852e-09	1.0065e-07
mutH	1.31738	5.34126	67.3168	3.84854e-09	1.48754e-07
yhiI	1.78508	6.77847	67.3939	3.80266e-09	1.48754e-07
dacB	-1.64216	6.81704	67.0532	4.00998e-09	1.50628e-07
fhuB	-2.32199	7.80257	67.0845	3.99045e-09	1.50628e-07
fhuB	-2.32199	7.80257	67.0845	3.99045e-09	1.50628e-07
yneG	-1.50527	4.27479	66.227	4.56452e-09	1.69077e-07
yoaC	1.65416	5.02879	65.2973	5.28792e-09	1.9319e-07
yceM	0.863092	7.30356	64.6303	5.88194e-09	2.11988e-07
glyQ	-0.929581	9.21507	63.8531	6.66524e-09	2.37016e-07
phoA	2.34849	8.49498	63.7265	6.803e-09	2.38732e-07
lgt	-1.24967	7.09373	63.0791	7.55684e-09	2.58386e-07
rluA	-1.30957	6.08571	63.1232	7.50283e-09	2.58386e-07
yedJ	1.22321	6.51373	62.9917	7.66528e-09	2.58776e-07
mraY	-0.90213	8.69767	61.7264	9.43539e-09	3.14552e-07
bssS	1.57164	7.28888	61.3028	1.01218e-08	3.33269e-07
nusB	-1.13413	7.2416	61.0041	1.06375e-08	3.4598e-07
rnpA	-2.1758	5.78193	60.9166	1.0794e-08	3.46838e-07
glsB	-0.996832	6.54035	60.8344	1.09432e-08	3.47445e-07
ytfP	0.858957	7.79285	60.6622	1.12628e-08	3.53387e-07
ydhU	1.29267	3.27337	60.5064	1.15606e-08	3.58513e-07
ycgJ	1.05929	5.19583	60.241	1.20874e-08	3.70541e-07
cybB	1.30972	6.72673	60.1609	1.22514e-08	3.713e-07
fhuD	-2.16219	7.42426	60.076	1.24278e-08	3.72414e-07
fhuD	-2.16219	7.42426	60.076	1.24278e-08	3.72414e-07
comR	1.52539	5.86808	59.4128	1.39026e-08	4.1198e-07
ubiG	-0.96294	6.80934	59.297	1.41789e-08	4.15549e-07
aroB	-0.963118	10.0378	58.6996	1.56996e-08	4.55117e-07
gsk	-1.24333	7.79421	58.2758	1.68835e-08	4.79108e-07
yciO	0.924436	6.79884	58.2748	1.68864e-08	4.79108e-07
mntR	0.864442	6.13895	58.0174	1.76519e-08	4.95554e-07
nrdA	-2.71641	10.213	57.8551	1.81538e-08	5.04334e-07
ccmF	-0.810392	6.64339	57.4035	1.96314e-08	5.34253e-07
cysA	1.88774	10.2196	57.4421	1.95e-08	5.34253e-07
apt	-1.85395	6.77381	57.1659	2.04597e-08	5.51173e-07
nepI	-2.0224	6.38815	56.8826	2.14969e-08	5.73321e-07
bioF	-2.5852	7.70198	56.3315	2.36781e-08	6.19113e-07
iscU	1.31222	9.20445	56.3797	2.34785e-08	6.19113e-07
lpxK	-1.18527	7.48121	55.9685	2.52432e-08	6.53628e-07
accC	-1.25763	10.6359	55.6737	2.6596e-08	6.7554e-07
bamE	0.97441	7.39622	55.7133	2.64098e-08	6.7554e-07
emrB	-2.28744	6.93725	55.1157	2.93722e-08	7.39016e-07
purB	-1.93965	9.22155	54.9191	3.04225e-08	7.58288e-07
accB	-1.19967	9.02423	54.458	3.30471e-08	8.00507e-07
bioB	-2.63575	8.08947	54.4977	3.2812e-08	8.00507e-07
damX	-0.856895	10.1959	54.4128	3.33169e-08	8.00507e-07
ychE	1.33927	6.31901	54.5447	3.25355e-08	8.00507e-07
potB	-1.92253	6.65885	54.2699	3.41863e-08	8.11123e-07
treB	-3.16241	6.81882	54.2406	3.4367e-08	8.11123e-07
leuS	-0.705158	10.838	53.8602	3.68148e-08	8.53782e-07
yafC	1.31046	5.1245	53.893	3.65967e-08	8.53782e-07
exbB	-1.79004	9.21702	53.5501	3.8948e-08	8.87821e-07
mocA	2.65426	1.29119	53.5033	3.92811e-08	8.87821e-07
secD	-0.989334	10.5051	53.5311	3.90828e-08	8.87821e-07
xseA	1.60295	7.27137	53.308	4.07046e-08	9.12261e-07
hns	1.15861	11.2085	53.2424	4.11951e-08	9.1442e-07
rimJ	0.94894	6.63477	53.2038	4.14866e-08	9.1442e-07
cysM	1.42152	9.19617	53.1301	4.20498e-08	9.19236e-07
aceE	-1.82489	12.4913	52.7456	4.51208e-08	9.7835e-07
amiC	1.07787	8.5917	52.5634	4.66589e-08	9.95515e-07
ylbF	0.958051	2.08915	52.5829	4.64914e-08	9.95515e-07
dnaE	-0.861245	10.1366	52.473	4.74429e-08	1.00421e-06
sfsA	1.12216	8.08228	52.122	5.06224e-08	1.06307e-06
ubiI	-0.998137	7.628	52.019	5.15986e-08	1.07511e-06
pncA	-0.952889	6.3801	51.932	5.24377e-08	1.08412e-06
ackA	-1.66539	8.46437	51.8427	5.33157e-08	1.09379e-06
yfhb	1.8976	7.50308	51.6694	5.50626e-08	1.12101e-06
rpoE	1.41938	9.48047	51.5733	5.60572e-08	1.13261e-06
add	1.93092	5.65731	51.3237	5.87332e-08	1.17776e-06
yjaB	2.07917	3.88374	50.8697	6.39559e-08	1.27291e-06
nrdD	-2.14906	6.45341	50.6688	6.64223e-08	1.30256e-06
ytfB	0.938474	7.57092	50.684	6.62322e-08	1.30256e-06
adk	-1.30651	8.97494	50.5099	6.84456e-08	1.305e-06
priA	-0.878282	6.83837	50.5294	6.81947e-08	1.305e-06
yaeP	1.36174	2.69623	50.5184	6.83368e-08	1.305e-06
yrbL	2.41953	7.83849	50.5054	6.85041e-08	1.305e-06
speG	1.64464	5.41257	50.4176	6.96515e-08	1.31745e-06
yijD	1.07951	7.08922	50.3324	7.07845e-08	1.32945e-06
thyA	-1.0722	7.4949	50.2945	7.12942e-08	1.32966e-06
mug	1.57872	6.59316	49.9114	7.6678e-08	1.41035e-06
slyX	2.50115	4.28243	49.9235	7.65026e-08	1.41035e-06
hscA	0.907938	10.3767	49.5964	8.143e-08	1.48749e-06
narP	1.69442	6.1812	49.5112	8.27691e-08	1.49181e-06
torY	2.27031	2.05877	49.5102	8.27852e-08	1.49181e-06
ugpE	2.27091	5.31455	49.0865	8.98019e-08	1.60739e-06
yjgA	-0.954994	7.52704	49.0002	9.13076e-08	1.62345e-06
yfbV	0.847375	6.36503	48.9497	9.22008e-08	1.62847e-06
bioC	-1.75697	6.41452	48.9155	9.28115e-08	1.62847e-06
mqo	-1.80806	10.0988	48.8353	9.4259e-08	1.64306e-06
caiT	1.14582	0.57908	48.7967	9.49654e-08	1.64463e-06
aroK	-1.01491	9.21453	48.6567	9.75709e-08	1.67885e-06
nemR	1.13421	4.76646	48.568	9.92636e-08	1.69703e-06
marA	1.75742	6.08443	48.4856	1.00862e-07	1.71337e-06
ubiH	-0.789361	8.16409	48.3674	1.03204e-07	1.74206e-06
gyrA	-0.941862	10.8353	48.03	1.10214e-07	1.84869e-06
csiR	1.22773	4.75971	47.6103	1.19653e-07	1.99446e-06
ldtA	1.30267	6.07295	47.5009	1.22252e-07	2.01263e-06
msyB	1.04583	2.51741	47.5108	1.22015e-07	2.01263e-06
ybaN	-1.38811	2.43834	47.3958	1.24807e-07	2.04208e-06
emtA	0.863491	6.35119	47.2145	1.29349e-07	2.10351e-06
accA	-0.653977	9.91724	47.0744	1.32978e-07	2.13716e-06
msbA	-1.24227	8.47688	47.0727	1.33022e-07	2.13716e-06
gltI	-1.63779	8.66035	46.9199	1.37108e-07	2.18963e-06
purN	-2.11327	9.1166	46.6219	1.45464e-07	2.30925e-06
iaaA	2.00079	9.27076	46.4425	1.50755e-07	2.37908e-06
cysW	1.82054	9.49002	46.1494	1.59847e-07	2.50771e-06
yceH	0.881979	6.88436	46.0092	1.64403e-07	2.56411e-06
ybhH	2.36791	0.183599	45.8227	1.70679e-07	2.64652e-06
pspD	0.902416	2.56936	45.7768	1.72262e-07	2.65562e-06
metG	-1.01665	9.97838	45.6613	1.76313e-07	2.70246e-06
WP_001254790.1	-1.28255	5.04741	45.5255	1.8121e-07	2.76164e-06
ycaP	1.37236	5.29355	45.2373	1.92089e-07	2.9108e-06
ileS	-0.695967	11.2036	45.17	1.94733e-07	2.91771e-06
yhjB	1.28822	3.82743	45.1825	1.94239e-07	2.91771e-06
cysS	-0.9623	8.87572	45.0492	1.99568e-07	2.97345e-06
yobA	1.21403	6.48854	45.0003	2.01561e-07	2.98647e-06
emrA	-1.8755	6.91769	44.8464	2.07975e-07	3.06447e-06
tauC	3.59429	5.4877	44.7807	2.10782e-07	3.08877e-06
ybiW	1.46692	3.72615	44.5599	2.20507e-07	3.21362e-06
dacC	2.33257	8.0616	44.4421	2.25889e-07	3.27417e-06
btsT	-4.38082	8.89718	44.3443	2.30467e-07	3.29485e-06
oxc	1.36132	2.99624	44.3326	2.31022e-07	3.29485e-06
ybcF	1.60469	3.38833	44.3754	2.29004e-07	3.29485e-06
yhhM	0.981685	4.58045	44.1247	2.41107e-07	3.42039e-06
aceF	-1.76874	11.5636	43.7358	2.61262e-07	3.6103e-06
cbl	2.14263	7.10795	43.7622	2.59839e-07	3.6103e-06
cls	0.754733	7.43672	43.7474	2.60635e-07	3.6103e-06
menA	-0.972755	6.08256	43.7732	2.59248e-07	3.6103e-06
qseE	0.690263	7.25835	43.7968	2.57984e-07	3.6103e-06
tauB	4.01848	6.22863	43.6944	2.63511e-07	3.62259e-06
iscA	1.15781	8.91064	42.9313	3.08896e-07	4.22475e-06
yebO	2.77154	8.76712	42.8338	3.15267e-07	4.28989e-06
pspC	0.931489	3.49364	42.7266	3.22439e-07	4.3652e-06
yfhH	1.08815	5.11401	42.6247	3.29414e-07	4.43711e-06
ydhR	1.42521	6.64254	42.5436	3.35085e-07	4.49082e-06
yciW	1.99058	6.76668	42.2033	3.6003e-07	4.801e-06
cyoA	-1.04206	11.3865	41.9944	3.76328e-07	4.99336e-06
rseA	1.22736	9.57382	41.9533	3.79621e-07	5.01212e-06
gsiA	1.4919	9.17965	41.7704	3.94674e-07	5.15979e-06
mrdB	-0.718758	6.91273	41.7778	3.94054e-07	5.15979e-06
hemL	1.46812	10.2957	41.7047	4.00232e-07	5.20693e-06
nudC	-0.935477	7.28116	41.661	4.03978e-07	5.23015e-06
cysN	2.06135	10.7564	41.5983	4.0942e-07	5.27499e-06
miaB	-1.10761	8.8038	41.478	4.20074e-07	5.38624e-06
tsaB	-1.33325	6.81776	41.4511	4.22494e-07	5.39134e-06
yjcB	2.6554	6.34899	41.2229	4.43659e-07	5.63447e-06
ftnA	1.90109	7.08025	41.1599	4.497e-07	5.68412e-06
rsmF	-1.09064	6.13547	40.982	4.67237e-07	5.85034e-06
surA	0.730894	9.47553	40.9893	4.66505e-07	5.85034e-06
dnaN	-0.727645	8.74031	40.7394	4.9234e-07	6.13585e-06
yqhG	1.42205	3.0486	40.5985	5.07577e-07	6.29632e-06
copD	0.954646	7.839	40.4304	5.26421e-07	6.4836e-06
lpxM	0.757826	7.61743	40.3994	5.29968e-07	6.4836e-06
pspB	0.971805	2.25419	40.4149	5.28189e-07	6.4836e-06
crcB	1.26501	5.22534	40.2754	5.4445e-07	6.63035e-06
yciV	0.609586	6.73118	40.2463	5.47904e-07	6.64209e-06
rof	1.37042	5.48156	39.7821	6.06377e-07	7.31768e-06
ybhL	1.36535	7.5693	39.5148	6.43026e-07	7.725e-06
pssA	-0.825829	8.62723	39.4182	6.56847e-07	7.85566e-06
cysZ	0.981845	6.18667	39.3394	6.68366e-07	7.92236e-06
dsbE	-0.641008	5.0301	39.3508	6.66692e-07	7.92236e-06
ycaO	-2.24889	7.69	39.1647	6.94661e-07	8.19762e-06
gcvP	-1.4191	11.5237	39.1418	6.98197e-07	8.20305e-06
rffM	-0.979929	6.15101	39.0998	7.04714e-07	8.24329e-06
yhdZ	1.70942	4.48696	39.0633	7.1043e-07	8.27387e-06
ispC	-0.717194	7.18584	38.9963	7.21058e-07	8.36113e-06
uspD	1.49928	6.34993	38.9242	7.32698e-07	8.45933e-06
iscS	1.2765	10.7778	38.8018	7.52896e-07	8.64376e-06
phoH	2.17046	8.55767	38.7883	7.55154e-07	8.64376e-06
ygaZ	-0.905295	7.4489	38.7433	7.62753e-07	8.65643e-06
yjjG	-0.918961	6.82686	38.7601	7.59913e-07	8.65643e-06
glk	1.69909	7.21138	38.6904	7.718e-07	8.72199e-06
yffB	1.025	6.49748	38.6421	7.80141e-07	8.77905e-06
creB	0.849958	6.76545	38.6032	7.86945e-07	8.81842e-06
recG	-1.30079	8.6214	38.5459	7.97076e-07	8.89457e-06
ybjX	1.30689	9.05988	38.4602	8.12492e-07	9.02881e-06
panF	-1.01673	6.45614	38.4082	8.21994e-07	9.09651e-06
fabH	-0.664318	9.95011	38.3564	8.31581e-07	9.16458e-06
minE	1.01203	6.36278	38.2463	8.52347e-07	9.35477e-06
yniB	0.629501	6.29925	38.1177	8.77309e-07	9.58927e-06
rbbA	1.56036	7.74605	38.0908	8.82641e-07	9.60818e-06
avtA	-1.03495	7.93061	37.9763	9.05672e-07	9.77905e-06
ihfA	0.845	9.45531	37.9776	9.05408e-07	9.77905e-06
ybbJ	1.12978	5.15046	37.9019	9.20997e-07	9.90443e-06
yphE	1.30992	2.98507	37.7963	9.4319e-07	1.01024e-05
ppsA	-2.42315	12.0837	37.6989	9.64196e-07	1.0286e-05
qmcA	1.01657	6.4046	37.6652	9.71562e-07	1.03233e-05
tcyJ	2.24147	8.94703	37.6317	9.78977e-07	1.03608e-05
wzyE	-1.20523	6.52558	37.5164	1.00488e-06	1.05929e-05
alaA	-1.17971	8.13502	37.4224	1.02656e-06	1.07789e-05
lipA	-1.18537	9.2702	37.291	1.05768e-06	1.10621e-05
deoR	1.11502	7.48555	37.2413	1.06973e-06	1.11011e-05
rcnB	1.02662	6.33923	37.2491	1.06784e-06	1.11011e-05
fabD	-0.651354	10.1737	36.8671	1.16521e-06	1.2045e-05
tatB	-0.745877	7.9998	36.8328	1.17439e-06	1.20931e-05
zntR	0.876126	5.24958	36.7986	1.18366e-06	1.21416e-05
marR	1.60639	4.64061	36.637	1.2284e-06	1.25044e-05
yciN	0.807605	5.99741	36.6405	1.22741e-06	1.25044e-05
ybhD	1.13924	1.48364	36.6102	1.23598e-06	1.25337e-05
aroH	-1.05487	6.93861	36.5728	1.24667e-06	1.25942e-05
fetA	1.04503	5.53238	36.4934	1.26968e-06	1.27783e-05
iscR	1.38472	7.91113	36.2594	1.34019e-06	1.33868e-05
potA	-1.62618	7.57617	36.2622	1.33931e-06	1.33868e-05
ibpA	1.66681	5.85309	36.1828	1.36416e-06	1.35754e-05
mdaB	1.16254	6.15908	36.1412	1.37736e-06	1.36558e-05
ynfB	1.4679	5.43114	35.9278	1.44731e-06	1.42962e-05
WP_000517100.1	2.25112	4.8452	35.9069	1.45437e-06	1.43129e-05
eamB	1.23775	4.37296	35.7652	1.50315e-06	1.47386e-05
ndk	-1.59098	8.71898	35.7029	1.52515e-06	1.48995e-05
plaP	-2.31154	8.76966	35.6601	1.54046e-06	1.49942e-05
rseB	0.981675	8.98064	35.608	1.55932e-06	1.51226e-05
gltK	-1.5665	5.53478	35.3285	1.66483e-06	1.60873e-05
ydeR	2.92089	3.05224	35.1389	1.74076e-06	1.67603e-05
nlpE	1.05519	6.60518	35.063	1.77214e-06	1.69401e-05
ygcP	1.04666	2.2476	35.0689	1.76966e-06	1.69401e-05
rnhB	-1.14159	7.16955	34.9917	1.80221e-06	1.71661e-05
ribE	-0.857751	7.5129	34.9379	1.82527e-06	1.73238e-05
ygaH	-1.43521	5.14919	34.6844	1.93816e-06	1.833e-05
yfeR	1.26259	5.19894	34.5434	2.00411e-06	1.88868e-05
secF	-0.836345	9.2868	34.4171	2.06527e-06	1.93947e-05
ansA	-0.897423	6.99906	34.3365	2.10537e-06	1.95645e-05
hspQ	1.01	7.57469	34.3443	2.10143e-06	1.95645e-05
yebS	0.7457	6.14214	34.3599	2.09366e-06	1.95645e-05
cyoB	-1.05105	11.9492	34.2935	2.12709e-06	1.96977e-05
ssb1	-0.707142	8.06852	34.114	2.22033e-06	2.04901e-05
gcvT	-1.25212	10.7151	34.0898	2.23325e-06	2.05382e-05
purA	-1.47663	10.3138	33.9756	2.29523e-06	2.10356e-05
clpX	0.564615	10.7895	33.9312	2.31982e-06	2.11882e-05
yobB	1.22955	3.74398	33.8334	2.37502e-06	2.16183e-05
serS	-0.948659	10.1706	33.7806	2.4054e-06	2.18204e-05
cyoC	-0.943698	10.0091	33.6339	2.49192e-06	2.25287e-05
tadA	0.993845	6.71583	33.5971	2.5142e-06	2.26533e-05
tus	1.43076	3.62642	33.5607	2.5364e-06	2.27764e-05
pdhR	-1.81839	6.94595	33.5303	2.55509e-06	2.28672e-05
tsaC	-0.78362	7.69924	33.4962	2.57624e-06	2.29794e-05
rsmG	-1.25033	7.34749	33.3834	2.64754e-06	2.35366e-05
dmsB	0.722166	3.08912	33.2929	2.70632e-06	2.39793e-05
cyoD	-0.818844	9.04183	33.031	2.88433e-06	2.54719e-05
kup	-0.841129	6.93784	33.0166	2.89446e-06	2.5477e-05
clcA	0.717102	7.65143	32.9482	2.94313e-06	2.58202e-05
mgsA	1.02645	6.14761	32.7224	3.11025e-06	2.71968e-05
torD	1.15085	3.15155	32.6375	3.17565e-06	2.7678e-05
purK	-2.40624	9.92569	32.5888	3.21387e-06	2.78292e-05
ycbZ	-1.06604	8.45001	32.5897	3.21312e-06	2.78292e-05
ybhJ	1.02811	4.50147	32.5394	3.2531e-06	2.80777e-05
fxsA	1.66866	4.71587	32.3747	3.3877e-06	2.91451e-05
gcvH	-1.13281	9.33408	31.7406	3.96396e-06	3.36879e-05
hisS	-0.452748	10.0747	31.7393	3.96527e-06	3.36879e-05
mdh	1.29493	11.2224	31.7674	3.93763e-06	3.36879e-05
ynaI	0.754735	5.43085	31.7383	3.96625e-06	3.36879e-05
csgA	1.35271	2.66112	31.6478	4.05673e-06	3.4347e-05
bepA	0.799657	8.54979	31.5998	4.10566e-06	3.45419e-05
gltS	0.912734	7.42615	31.6091	4.09616e-06	3.45419e-05
epmA	-1.47708	5.99417	31.5118	4.1969e-06	3.5166e-05
ispA	-0.66462	7.80914	31.4905	4.21939e-06	3.5166e-05
nikB	-1.76995	3.61793	31.5013	4.20801e-06	3.5166e-05
gluQRS	-1.09737	6.36669	31.4319	4.28175e-06	3.55745e-05
yahE	1.49259	0.786929	31.3937	4.32286e-06	3.58046e-05
eptC	-1.07616	9.95374	31.2709	4.45812e-06	3.68105e-05
ubiF	1.29245	6.81685	31.251	4.48047e-06	3.68809e-05
uvrD	-0.796552	9.1827	31.2198	4.51575e-06	3.7057e-05
nikC	-1.04657	3.06995	31.1254	4.62422e-06	3.78306e-05
galU	0.755029	9.21167	31.012	4.75827e-06	3.88082e-05
exbD	-1.58532	7.52122	30.985	4.79085e-06	3.89549e-05
creA	0.871286	6.43701	30.8968	4.89875e-06	3.97112e-05
arcC	0.777641	2.82045	30.8222	4.99196e-06	4.02222e-05
nikA	-3.27378	5.04466	30.8303	4.98185e-06	4.02222e-05
ribA	0.688782	6.99362	30.7873	5.03636e-06	4.04578e-05
ycbX	-0.941347	5.5706	30.739	5.09834e-06	4.08327e-05
yebB	1.47181	-0.233559	30.6808	5.17415e-06	4.13158e-05
panE	0.884966	6.73398	30.6413	5.22623e-06	4.1607e-05
hemP	-2.07572	3.04133	30.527	5.38034e-06	4.27065e-05
uspE	1.02724	8.10528	30.4851	5.43802e-06	4.30362e-05
purH	-2.57236	10.4447	30.3282	5.65991e-06	4.46597e-05
aaeA	0.767517	4.41177	30.2817	5.72751e-06	4.50598e-05
glpQ	1.11462	6.59017	30.2204	5.8179e-06	4.56363e-05
ychN	0.692062	6.33874	30.2018	5.84565e-06	4.57195e-05
ydiV	1.08006	6.11672	30.1434	5.93373e-06	4.62727e-05
nikD	-0.808109	3.36796	30.0718	6.04351e-06	4.69914e-05
yahB	1.07175	4.38347	30.0544	6.07065e-06	4.70652e-05
elyC	0.616744	4.44635	29.9675	6.20755e-06	4.7987e-05
yfaE	-1.47344	5.79781	29.9123	6.29627e-06	4.85322e-05
bolA	1.30845	6.99302	29.8104	6.46353e-06	4.96779e-05
fldB	0.677048	6.82328	29.7202	6.6156e-06	5.0678e-05
lpp	0.782123	13.4266	29.7108	6.63166e-06	5.0678e-05
ydiR	1.47011	2.66053	29.605	6.81545e-06	5.19337e-05
celF	1.16105	3.77055	29.5447	6.92253e-06	5.23014e-05
pdeB	1.03956	5.78015	29.5552	6.9037e-06	5.23014e-05
yfjD	-0.869098	7.82529	29.5458	6.92059e-06	5.23014e-05
secA	-0.778843	10.5847	29.5101	6.98479e-06	5.24745e-05
yciK	0.993776	6.14341	29.5135	6.97869e-06	5.24745e-05
tatD	1.12314	7.21602	29.4762	7.0465e-06	5.27894e-05
mrcB	-0.513646	9.62212	29.2204	7.53053e-06	5.62575e-05
ftsW	-0.708283	9.00155	29.1483	7.67323e-06	5.71634e-05
fryB	2.53933	-1.02011	29.0405	7.89207e-06	5.86299e-05
pnp	0.637502	12.1837	28.909	8.16832e-06	6.03761e-05
rlmG	-1.30375	6.28586	28.9071	8.17239e-06	6.03761e-05
lgoD	1.35009	1.61184	28.7904	8.42612e-06	6.19783e-05
parE	-0.716966	9.42499	28.786	8.43574e-06	6.19783e-05
entS	-1.76681	6.48684	28.7489	8.51826e-06	6.24126e-05
yfiE	1.17097	3.92873	28.6115	8.83154e-06	6.45307e-05
murC	-0.584875	9.3875	28.5598	8.95265e-06	6.52369e-05
aroL	-0.72846	6.50049	28.5044	9.0843e-06	6.60159e-05
metC	-0.856035	6.68056	28.4138	9.30411e-06	6.74295e-05
rcdA	0.615937	4.06313	28.3804	9.38675e-06	6.78441e-05
entC	-3.39707	7.06242	28.3239	9.52801e-06	6.86789e-05
yebY	0.810406	6.83001	28.287	9.62147e-06	6.91657e-05
yhdP	-1.01591	8.77757	28.2746	9.65301e-06	6.92059e-05
rpmE	-1.60852	9.12828	28.25	9.71622e-06	6.94723e-05
dsbC	0.43556	7.91678	28.1907	9.8701e-06	7.01961e-05
allA	1.00912	2.08893	28.1112	1.00806e-05	7.13127e-05
purM	-2.30797	10.3381	28.1189	1.00599e-05	7.13127e-05
mgtA	4.87112	15.0859	28.0461	1.02565e-05	7.23652e-05
pepN	0.562305	10.0059	28.0092	1.03576e-05	7.2886e-05
iap	1.15227	7.03177	27.9907	1.04089e-05	7.3054e-05
ydfZ	-1.65969	1.29021	27.8507	1.08044e-05	7.56311e-05
yeiB	-1.01578	6.66437	27.8043	1.09392e-05	7.63736e-05
minD	0.671361	8.68181	27.7931	1.09721e-05	7.64034e-05
yigA	-0.788223	7.32945	27.7663	1.10507e-05	7.67507e-05
yecN	0.742523	6.08157	27.6954	1.12623e-05	7.80168e-05
ypdF	1.13876	2.04016	27.6719	1.13336e-05	7.83073e-05
yfdE	1.40334	2.5659	27.6416	1.14258e-05	7.87408e-05
rffT	-0.854089	6.99189	27.4782	1.1938e-05	8.20583e-05
exuR	0.72217	7.73214	27.4594	1.19983e-05	8.2261e-05
eco	1.26858	6.09703	27.4004	1.21903e-05	8.33626e-05
tcdA	-1.1065	7.34671	27.389	1.22276e-05	8.34044e-05
cysB	0.854713	7.76463	27.3603	1.23224e-05	8.38364e-05
yaiL	0.680986	5.86528	27.3446	1.23749e-05	8.39793e-05
argS	-0.856573	9.42288	27.183	1.29261e-05	8.70551e-05
dppB	-1.96515	5.42075	27.1939	1.28881e-05	8.70551e-05
emrR	-1.20496	7.7766	27.1883	1.29078e-05	8.70551e-05
dxs	-0.579434	8.65083	27.0454	1.34163e-05	9.01294e-05
pdxH	-1.05267	6.79998	26.9958	1.35979e-05	9.11197e-05
trxC	0.786444	5.81219	26.9863	1.3633e-05	9.11258e-05
coaBC	-0.895893	7.77192	26.8881	1.40014e-05	9.33544e-05
frc	1.11535	2.32946	26.8584	1.4115e-05	9.38769e-05
dprA	0.522638	7.00176	26.7314	1.46113e-05	9.67627e-05
ygiM	1.36881	6.33716	26.7288	1.46214e-05	9.67627e-05
hflD	-0.857515	6.78669	26.6012	1.51394e-05	9.99423e-05
murD	-0.632008	9.18938	26.5784	1.52343e-05	0.000100321
cysK	1.52526	11.7857	26.4945	1.55875e-05	0.000102394
rsfS	-0.743017	6.75048	26.4557	1.57541e-05	0.000103234
purF	-1.70607	10.9232	26.4302	1.58645e-05	0.000103702
fetB	0.725494	5.39627	26.3101	1.63961e-05	0.000106915
bioP	-1.14755	7.09546	26.2787	1.65381e-05	0.000107578
speE	-1.2921	8.448	26.2372	1.6728e-05	0.000108549
cysD	1.88018	9.96067	26.2251	1.67835e-05	0.000108644
btuC	0.565471	6.47262	26.1669	1.70546e-05	0.000110048
fhuA	-1.64442	10.7398	26.1609	1.70828e-05	0.000110048
fhuA	-1.64442	10.7398	26.1609	1.70828e-05	0.000110048
ccp	0.908018	4.70991	26.0501	1.76129e-05	0.000113189
entE	-3.2854	7.42679	26.0344	1.76895e-05	0.000113409
pepP	-0.453624	8.81179	25.8001	1.8874e-05	0.000120709
purE	-2.12373	8.23083	25.7916	1.89187e-05	0.000120709
ydgC	-1.65654	3.79812	25.7737	1.9013e-05	0.000121021
spoT	-0.68471	10.0066	25.7013	1.93989e-05	0.000123183
kdsC	-0.421476	7.7821	25.604	1.9931e-05	0.000125962
rlmH	-0.76507	6.79604	25.6077	1.99106e-05	0.000125962
csgB	1.43971	0.518355	25.5327	2.0331e-05	0.000127884
group_16485	0.538489	7.68714	25.5395	2.02927e-05	0.000127884
proS	-0.695969	10.1392	25.4916	2.05656e-05	0.000129055
yhhQ	1.98897	4.15423	25.4507	2.08016e-05	0.00013023
def	0.456042	8.46741	25.4228	2.09642e-05	0.00013094
dusC	-1.11988	6.05855	25.3991	2.11034e-05	0.000131502
rsxG	-0.929797	5.46612	25.3896	2.116e-05	0.000131547
tolC	1.02967	9.47372	25.3779	2.12291e-05	0.00013167
nagB	0.910164	6.62318	25.2552	2.1971e-05	0.000135955
yohC	1.68996	2.22509	25.2247	2.21598e-05	0.000136806
fkpB	-0.562676	7.21728	25.1909	2.23706e-05	0.000137789
clpP	0.439271	8.77896	25.0558	2.32364e-05	0.000142712
zraP	4.62713	4.68912	25.0496	2.32771e-05	0.000142712
grcA	-2.36153	8.42914	24.9999	2.36051e-05	0.000144392
recD	-0.811104	7.68714	24.9847	2.37065e-05	0.00014468
yhfL	2.78705	-0.0537083	24.9481	2.39519e-05	0.000145844
glyA	-1.84954	10.3751	24.856	2.45826e-05	0.000149343
dsbG	1.06093	5.97451	24.8193	2.48389e-05	0.000150558
yvcK	0.613666	6.69149	24.7621	2.52442e-05	0.000152667
lolD	-0.756378	7.26153	24.6515	2.60477e-05	0.00015717
fdx	0.707887	8.09594	24.6318	2.61935e-05	0.000157693
yhbQ	0.629052	3.475	24.6118	2.63426e-05	0.000158234
alaE	1.72197	7.40749	24.5689	2.6665e-05	0.000159452
fepG	-1.66931	5.91027	24.5731	2.66339e-05	0.000159452
yoaE	-1.86397	6.89252	24.5472	2.683e-05	0.00016008
ugpC	1.35655	7.00188	24.4832	2.73234e-05	0.00016266
trmH	-0.905083	7.47455	24.4656	2.74599e-05	0.000163108
yohD	-1.23977	5.85875	24.4115	2.7887e-05	0.000165277
ssuC	1.48528	2.15424	24.3853	2.80958e-05	0.000166145
hemG	-0.491766	6.43144	24.2923	2.88513e-05	0.000170236
hscB	0.806913	8.02015	24.2658	2.90703e-05	0.000171149
efeB	-1.93616	10.5229	24.2199	2.94546e-05	0.00017303
efeO	-2.09334	10.9791	24.1686	2.98901e-05	0.000174946
typA	-0.815551	11.7636	24.166	2.9912e-05	0.000174946
uspB	1.65049	4.67248	24.1085	3.04091e-05	0.000177438
ytfJ	0.796224	5.28905	24.1014	3.04712e-05	0.000177438
purC	-1.73125	9.61661	24.0475	3.09461e-05	0.000179811
yhaH	1.15633	6.58461	23.9603	3.17312e-05	0.000183972
tyrR	0.566576	7.93325	23.951	3.18155e-05	0.000184061
rplJ	-1.36383	12.1564	23.8244	3.29969e-05	0.000190482
ypfN	0.733327	4.21507	23.7958	3.327e-05	0.000191644
yahD	1.25679	2.12636	23.7597	3.36189e-05	0.000193236
xerD	0.492975	7.43617	23.7194	3.40127e-05	0.000195079
mnmG	-1.18866	9.97275	23.6956	3.42475e-05	0.000196005
ygeY	1.06132	2.23341	23.6331	3.48721e-05	0.000199152
fabG	-0.46987	10.5556	23.592	3.52888e-05	0.000201101
rsxE	-0.990096	5.14223	23.5621	3.55964e-05	0.000202421
queA	-1.2309	7.63184	23.5105	3.61329e-05	0.000205035
garD	0.98981	3.75456	23.4906	3.63423e-05	0.000205785
ymjA	2.1376	1.64471	23.4647	3.6616e-05	0.000206896
ylaC	1.18551	4.18066	23.3266	3.8117e-05	0.000214922
speB	-1.11001	8.09307	23.3135	3.82626e-05	0.000215288
pagP	1.31518	4.34812	23.2452	3.90323e-05	0.000219156
bacA	0.774723	7.15339	23.1824	3.9754e-05	0.000222272
xylG	1.20477	2.98315	23.1885	3.96827e-05	0.000222272
matP	0.660551	4.92852	23.0701	4.10809e-05	0.000229211
csrD	0.649168	7.97794	23.0445	4.139e-05	0.000230453
lptE	-0.383058	8.32298	23.0306	4.1559e-05	0.000230912
rplL	-1.3662	11.5213	22.9838	4.21327e-05	0.000233613
yhhJ	1.19373	5.55656	22.9467	4.25939e-05	0.00023568
minC	0.477306	8.05172	22.9073	4.30899e-05	0.000237931
sapB	-0.603202	5.61474	22.8309	4.40683e-05	0.000242831
gspE	1.7283	3.64654	22.77	4.48648e-05	0.00024671
tldD	-0.897504	8.65011	22.7081	4.56915e-05	0.000250739
yajQ	0.815391	8.6739	22.6771	4.61107e-05	0.00025252
chbB	0.98932	4.06679	22.6397	4.66227e-05	0.000254343
ppiA	-0.750015	7.07646	22.6389	4.66344e-05	0.000254343
uvrC	-1.05673	9.44783	22.4712	4.90059e-05	0.000266732
helD	0.513829	8.0779	22.3354	5.10209e-05	0.000277134
thiI	-0.976672	8.00814	22.2939	5.16546e-05	0.000279804
zipA	0.454153	9.50237	22.2787	5.1888e-05	0.000280132
alx	1.54042	4.91936	22.2385	5.25129e-05	0.000282933
hypD	-0.638866	5.20518	22.2116	5.29363e-05	0.000283496
ydgI	-1.39879	6.36585	22.2148	5.28848e-05	0.000283496
yjjI	-1.33674	4.51218	22.2243	5.27352e-05	0.000283496
yhgN	1.14903	5.90404	22.197	5.31663e-05	0.000284157
yjiM	-1.0792	3.4689	22.178	5.34686e-05	0.000285201
skp	0.498038	10.0893	22.1584	5.37824e-05	0.000286303
degP	1.13936	10.223	22.0621	5.53505e-05	0.000294063
amn	1.17471	6.26849	22.0393	5.57288e-05	0.000295485
ydcF	1.06544	5.1953	22.0169	5.61036e-05	0.000296882
mrdA	-0.885407	8.59814	21.905	5.80157e-05	0.000306392
gltL	-1.22718	6.65531	21.85	5.89821e-05	0.00031088
yjeM	1.06433	4.79142	21.8128	5.96444e-05	0.000313751
aroE	-0.697711	8.25644	21.7987	5.98977e-05	0.000314463
trxA	-0.590421	9.36443	21.7449	6.08747e-05	0.000318964
dgoD	0.746653	3.57349	21.7036	6.16367e-05	0.000322323
argA	0.736933	5.41447	21.6451	6.27329e-05	0.000327414
metK	-1.15784	9.46124	21.6308	6.30026e-05	0.000328179
gndA	-1.06971	11.3109	21.6111	6.33782e-05	0.000329492
nac	-1.85724	5.07237	21.5733	6.41068e-05	0.000332632
chbR	0.888588	4.24222	21.554	6.4481e-05	0.000333277
cutC	1.03431	7.47125	21.5589	6.43856e-05	0.000333277
pdeR	1.10403	7.75447	21.5362	6.48275e-05	0.00033442
dacA	-0.534199	7.62284	21.5133	6.52788e-05	0.000336098
ynfC	0.684943	5.64109	21.485	6.58393e-05	0.00033833
dapF	-0.60999	7.61338	21.4642	6.62564e-05	0.000339358
msrQ	1.23711	3.47816	21.4623	6.62938e-05	0.000339358
dsbA	-0.820255	7.646	21.2925	6.97959e-05	0.000356601
cobS	0.93995	6.28106	21.2796	7.00713e-05	0.000357323
nnr	0.659682	7.8299	21.2121	7.15241e-05	0.000364036
mnmE	-0.735169	8.16928	21.1775	7.22813e-05	0.000367189
ivy	1.15732	7.89817	20.9842	7.6672e-05	0.000388753
lnt	-1.30755	6.94669	20.9691	7.70274e-05	0.000389076
rhlE	-1.36929	8.27522	20.9701	7.70045e-05	0.000389076
ybbY	1.04794	2.75253	20.9305	7.79419e-05	0.000392951
yiiM	0.962109	6.03851	20.911	7.84099e-05	0.000394564
yfbR	0.658826	4.68296	20.8657	7.95048e-05	0.00039872
yihI	0.673944	7.29136	20.8629	7.95747e-05	0.00039872
yjbB	0.799108	5.96074	20.8584	7.96841e-05	0.00039872
cyoE	-0.657063	10.9226	20.8321	8.03279e-05	0.000401188
fepA	-2.52553	8.90927	20.8213	8.05945e-05	0.000401478
yiiS	1.199	5.05647	20.8176	8.06871e-05	0.000401478
tqsA	0.828263	3.85139	20.7527	8.23115e-05	0.000408798
nrdB	-1.25603	9.10681	20.6825	8.41072e-05	0.00041694
bioA	-1.27251	6.429	20.5874	8.66093e-05	0.000428548
smg	0.501164	8.09814	20.5592	8.73645e-05	0.000431483
fepB	-1.80403	6.12622	20.5486	8.7652e-05	0.00043189
proY	-0.72613	7.19262	20.5442	8.77707e-05	0.00043189
arcA	0.566224	9.86204	20.536	8.79919e-05	0.000432181
corC	-0.755353	8.45277	20.5097	8.87104e-05	0.000434909
nuoM	-0.822527	10.2895	20.4903	8.92453e-05	0.000436729
tpiA	-1.11927	10.2471	20.4767	8.9619e-05	0.000437754
uxuR	0.487359	6.58556	20.4224	9.1137e-05	0.000444355
fdhE	-0.755182	8.63765	20.4094	9.1505e-05	0.000445335
murQ	-1.19756	5.82388	20.3317	9.37365e-05	0.000454537
yhjJ	0.744052	8.43053	20.3361	9.36073e-05	0.000454537
slyA	-0.716649	6.92583	20.2799	9.5254e-05	0.000461057
fucO	1.55441	3.40181	20.1783	9.83117e-05	0.000474995
xanQ	0.664032	1.96823	20.162	9.88113e-05	0.000476546
uspF	1.24205	2.65127	20.1154	0.000100254	0.000482633
tusB	-0.783418	5.55551	20.085	0.000101208	0.000486346
asmA	-0.557597	8.34774	20.0702	0.000101676	0.000487717
srmB	-0.622959	6.36189	19.9682	0.000104967	0.000502599
suhB	-1.26789	8.75131	19.9495	0.000105583	0.000504643
metH	-0.614521	8.85527	19.9332	0.000106122	0.000506312
cof	0.83753	3.43318	19.8754	0.000108063	0.00051465
ftsY	-0.489438	9.16045	19.8147	0.000110138	0.000523596
nuoJ	-0.751515	9.0181	19.7955	0.000110803	0.000525821
fepC	-1.54565	5.84609	19.7673	0.000111787	0.000529549
rlpA	-0.536731	8.23673	19.7349	0.000112932	0.000534025
dnaA	-0.812499	9.26841	19.72	0.000113461	0.000535578
purL	-1.59486	11.9108	19.7072	0.000113919	0.000536191
speD	-1.37613	7.70007	19.7051	0.000113993	0.000536191
glpC	0.838971	2.05884	19.665	0.000115442	0.000541098
yabI	1.1563	6.37736	19.6697	0.00011527	0.000541098
hofM	1.06299	3.34195	19.6528	0.000115884	0.000541789
yojI	-1.1403	7.68053	19.6498	0.000115996	0.000541789
narX	0.716945	7.24776	19.554	0.000119551	0.000557419
lpxC	0.464554	10.8627	19.5332	0.000120337	0.000560101
entH	-2.13443	5.68486	19.521	0.000120802	0.000560312
lolE	-0.669195	8.00566	19.5218	0.000120771	0.000560312
mnmA	-0.880731	8.09275	19.4145	0.000124939	0.000577491
yhjX	-3.51364	6.51353	19.419	0.00012476	0.000577491
tusC	-0.81794	5.13518	19.3315	0.000128266	0.000591845
rpoB	-0.766853	12.5554	19.2297	0.000132478	0.000610224
rep	-0.943658	8.00508	19.1931	0.000134029	0.000615241
priC	0.512138	5.52059	19.1771	0.000134715	0.000617328
rnk	-1.09048	5.95451	19.101	0.000138018	0.00063138
ydhL	0.895097	2.66587	19.0314	0.000141115	0.000644443
yeaO	0.806205	4.19713	19.0111	0.000142032	0.000647519
dld	0.585681	8.70215	18.9281	0.000145852	0.000663802
ycfH	-0.568433	6.97053	18.9115	0.00014663	0.000666205
ssuD	1.5543	3.38199	18.888	0.000147735	0.000670082
nikE	-0.654847	3.06412	18.8133	0.000151316	0.000685162
dppF	-1.27079	6.22069	18.8019	0.000151873	0.000686517
malY	0.919519	5.18972	18.6856	0.000157654	0.000711442
rstA	1.8785	7.02497	18.6667	0.000158613	0.000714561
ghrA	0.699179	6.73815	18.6357	0.000160207	0.000720525
ahpF	-0.842147	9.66499	18.6087	0.000161604	0.000725587
ppiD	-0.5429	9.94541	18.5937	0.000162391	0.000727893
yoaB	0.497178	6.65467	18.5269	0.000165925	0.000742485
entB	-2.60157	7.02499	18.5195	0.000166325	0.000743032
yciI	1.12877	5.33076	18.4875	0.000168055	0.000749503
dsbB	0.764489	5.82544	18.4698	0.000169017	0.000752533
dnaX	-0.632398	8.99575	18.4471	0.000170265	0.000754339
entF	-2.3447	8.69809	18.4418	0.000170554	0.000754339
udk	-0.649296	6.29887	18.4463	0.000170304	0.000754339
yqiB	0.409124	6.46629	18.4419	0.000170549	0.000754339
dhaM	1.43242	7.76497	18.4233	0.000171579	0.00075762
cysP	1.64724	9.03824	18.4145	0.000172068	0.00075852
rarD	-0.885557	7.2668	18.384	0.000173778	0.000764797
sseB	0.823498	7.97712	18.3524	0.000175567	0.000771395
gppA	-0.892203	7.35176	18.3289	0.000176908	0.000776008
rlmN	-0.82178	8.80115	18.3011	0.000178513	0.000781762
sodA	-1.03965	10.5945	18.2562	0.000181135	0.000791945
ydhT	0.683898	3.3477	18.2358	0.000182338	0.000794599
yidQ	0.83861	5.09777	18.2407	0.000182046	0.000794599
murJ	-0.644759	6.6097	18.1966	0.00018468	0.000802588
tusD	-0.68443	6.21379	18.195	0.000184773	0.000802588
yhdE	-0.535185	7.63935	18.1806	0.000185638	0.000805037
WP_001295597.1	-1.57571	2.41902	18.1723	0.000186142	0.00080591
yqgE	-0.5686	6.59788	18.1547	0.000187212	0.000809228
trpS	-0.623792	9.69329	18.1246	0.000189056	0.000815159
yacL	0.891082	5.94952	18.1224	0.000189195	0.000815159
uspA	0.937774	6.46143	18.0476	0.000193865	0.000833933
ghxQ	0.571818	4.05584	18.012	0.000196132	0.000842325
pepB	0.716124	9.19531	17.9763	0.000198435	0.000850844
nrdE	-1.69352	5.33672	17.9116	0.000202684	0.000867672
recO	-0.636359	6.91836	17.8638	0.000205886	0.000878555
rlmD	-0.532315	7.96023	17.866	0.000205731	0.000878555
ldcA	0.494947	5.15714	17.838	0.00020763	0.000884582
ybhA	0.694524	5.50119	17.8247	0.000208537	0.000887031
degS	-0.509202	7.95895	17.8069	0.000209759	0.000890807
WP_001295992.1	0.802904	6.15645	17.7613	0.000212926	0.000901387
yhbS	0.551357	6.71026	17.7658	0.000212617	0.000901387
ycbJ	0.68377	4.77742	17.7433	0.000214195	0.000905322
fbp	-0.818433	9.46168	17.7106	0.00021651	0.00091366
azoR	-1.42493	5.21135	17.6224	0.000222889	0.000939092
norR	0.555509	6.14432	17.594	0.000224989	0.000946445
yhfS	0.669187	3.68418	17.5435	0.000228769	0.000960831
glmU	-0.883029	10.8425	17.4923	0.000232675	0.0009757
rpnC	0.844214	6.19852	17.4147	0.000238733	0.000997963
ychF	-0.663679	9.04385	17.4151	0.000238697	0.000997963
gltA	0.811944	10.3316	17.3712	0.000242197	0.00101086
cysT	1.37629	8.50141	17.3468	0.000244168	0.00101749
ubiE	-0.476371	8.07586	17.2705	0.000250436	0.00103894
ybdZ	-2.62721	3.01248	17.2741	0.000250135	0.00103894
ydiN	1.28167	-0.521668	17.2699	0.000250484	0.00103894
hypA	-1.22159	2.22347	17.2397	0.000253012	0.0010478
dnaK	1.34655	12.0241	17.2119	0.000255364	0.0010559
erpA	0.568469	7.90862	17.1759	0.000258445	0.00106534
yeaC	0.748366	6.28695	17.1777	0.000258292	0.00106534
lpxB	-0.686159	8.66874	17.1495	0.000260736	0.00107312
ycgN	0.613525	5.13682	17.1414	0.000261435	0.00107434
yccX	0.981932	2.62341	17.124	0.000262964	0.00107896
baeS	-0.753785	5.03651	16.9919	0.000274832	0.00112592
lpdA	-0.541207	12.1136	16.9734	0.000276537	0.00112984
yafS	0.696572	5.41451	16.9723	0.000276635	0.00112984
eutR	0.664458	3.67692	16.9659	0.000277234	0.00113056
iadA	-0.863945	7.507	16.9581	0.000277959	0.00113178
nfsB	1.06828	9.00806	16.9461	0.000279077	0.0011346
gapA	-1.23084	10.38	16.938	0.000279835	0.00113595
dtpD	-1.30119	5.61425	16.8754	0.000285769	0.00115828
ykgG	0.77093	4.29028	16.8671	0.000286572	0.00115977
rimI	-0.645063	6.60012	16.854	0.00028783	0.00116309
yfeK	2.83707	3.79668	16.8335	0.000289825	0.00116938
ratA	0.488703	7.22551	16.8062	0.000292497	0.00117838
yhaJ	0.355846	7.03474	16.7997	0.000293135	0.00117917
yacC	-0.94432	6.58218	16.6063	0.000312881	0.00125671
dmsD	0.497148	5.60364	16.4821	0.000326311	0.00130868
yghW	1.27199	0.242102	16.4761	0.00032697	0.00130935
focA	-1.71336	8.84486	16.4631	0.000328416	0.00131317
mukB	-0.39398	10.5712	16.4195	0.000333309	0.00132875
rng	-0.560424	8.84316	16.4205	0.000333198	0.00132875
murF	-0.506644	9.28713	16.386	0.000337122	0.00134195
yncE	-1.39972	9.27052	16.3507	0.000341186	0.0013561
dppA	-1.2903	7.38266	16.3302	0.000343574	0.00136356
dmsC	0.852289	5.03852	16.299	0.00034724	0.00137606
ccmE	-0.428927	4.59831	16.2264	0.000355944	0.00140801
xanP	-2.08099	9.56023	16.223	0.000356357	0.00140801
srlD	2.00081	4.37856	16.2034	0.000358747	0.00141535
aaeB	0.555198	5.47695	16.1542	0.000364825	0.00143721
cydA	-1.18976	8.62381	16.1113	0.000370206	0.00145625
rarA	-0.56273	7.90857	16.0873	0.000373262	0.00146611
ytfK	1.32374	7.45431	16.0615	0.00037657	0.00147693
ydiH	1.67565	0.0172865	16.0249	0.000381328	0.0014934
yjeI	0.732123	6.99577	15.9419	0.000392329	0.00153423
macA	-0.709603	5.8761	15.9211	0.000395151	0.001543
sppA	-0.437121	8.45602	15.916	0.00039584	0.00154343
malX	1.28984	4.16393	15.904	0.000397476	0.00154755
entA	-2.10414	6.65072	15.8277	0.000408055	0.00157951
fabZ	-0.404659	8.52217	15.829	0.000407868	0.00157951
ilvI	-1.03812	6.6808	15.8353	0.000406986	0.00157951
plsX	-0.622232	9.49322	15.8361	0.000406866	0.00157951
yciC	0.485056	6.6091	15.8004	0.000411905	0.0015921
cdgI	1.12362	2.08422	15.7839	0.000414252	0.00159886
ldtE	1.33883	6.31169	15.7303	0.000421993	0.00162638
arfB	0.521179	5.3313	15.7121	0.000424646	0.00163189
sgrR	0.809247	4.92398	15.7138	0.000424395	0.00163189
mlaC	0.480086	8.27122	15.6438	0.000434792	0.00166847
ygjG	1.96782	6.61162	15.6309	0.000436729	0.0016735
nuoI	-0.649563	9.21722	15.5899	0.000442973	0.00169499
hyuA	-0.860552	2.39299	15.5846	0.000443794	0.0016957
guaD	0.562648	4.33269	15.5086	0.000455654	0.00173853
rpsA	-0.850789	14.0362	15.5035	0.000456448	0.00173907
sdaC	-2.18555	8.5919	15.4916	0.000458349	0.00174382
hfq	0.361098	8.95895	15.4394	0.000466741	0.00177322
yphA	1.3118	3.97232	15.4056	0.000472258	0.00179163
groS	1.01629	9.32474	15.3755	0.000477227	0.00180791
lrhA	0.824166	6.46455	15.371	0.000477976	0.00180817
sapC	-0.583675	5.67579	15.3645	0.000479061	0.00180971
ygcS	0.628427	2.25371	15.3412	0.000482964	0.00182187
preA	0.932171	4.12873	15.3292	0.000484989	0.00182693
nuoL	-0.636564	11.0407	15.2706	0.000495007	0.00186204
lldD	-1.18666	6.94018	15.2514	0.000498342	0.00187194
rmuC	-0.850999	6.64431	15.223	0.000503323	0.00188799
lacI	0.570235	6.26226	15.1894	0.000509262	0.00190759
sxy	0.701207	4.32672	15.1738	0.000512051	0.00191534
aqpZ	1.03703	5.2199	15.1251	0.000520872	0.00194561
ydhP	0.722756	5.81099	15.1135	0.000522988	0.00195078
ubiB	-0.601785	8.51439	15.051	0.000534588	0.00199127
zapC	1.03691	6.43371	14.9902	0.000546132	0.00203143
rutR	0.847164	5.98028	14.9724	0.000549557	0.00204132
fkpA	0.463052	10.4986	14.9375	0.000556365	0.00206374
ycjF	1.02735	6.45184	14.8777	0.000568215	0.00210476
rpsR	-1.32794	8.04308	14.8667	0.000570415	0.00210998
djlA	0.354791	7.00256	14.7902	0.000586033	0.00216106
rcsB	0.334248	8.76091	14.7872	0.000586655	0.00216106
rplA	-1.14637	12.5084	14.7937	0.000585308	0.00216106
dppD	-1.1544	6.19623	14.734	0.000597807	0.0021991
yajL	0.706648	6.45694	14.6713	0.00061124	0.00224542
yohK	0.776496	4.76869	14.6574	0.000614249	0.00225337
sirB2	-0.665312	5.38323	14.626	0.000621152	0.00227557
sixA	0.90386	8.64598	14.6204	0.000622375	0.00227692
xdhC	-1.84586	3.27738	14.5956	0.000627878	0.0022939
ompX	0.956349	12.6782	14.5829	0.000630732	0.00230118
rplU	-0.841248	10.8659	14.566	0.000634525	0.00231185
glxK	0.840043	4.63934	14.5583	0.000636259	0.00231501
acrR	0.934856	4.85172	14.5449	0.000639319	0.00232219
ynfL	0.480687	4.30729	14.542	0.000639973	0.00232219
cpxP	-3.0238	8.56161	14.5316	0.00064233	0.00232757
yjbR	0.760673	5.23245	14.5253	0.00064379	0.0023297
mreC	-0.497986	8.90646	14.5051	0.000648438	0.00234334
recX	-1.11214	4.22877	14.4884	0.000652289	0.00235407
chbG	0.757271	4.89964	14.479	0.000654488	0.00235881
endA	-0.89901	4.40207	14.4374	0.000664268	0.00239083
ybiR	0.444056	5.81998	14.4299	0.000666045	0.00239399
dppC	-1.25251	5.42841	14.3917	0.000675192	0.0024236
ppnP	0.82953	6.00721	14.3711	0.000680174	0.0024382
frdB	-0.779571	6.36735	14.3191	0.000692952	0.00248068
yneJ	0.581547	4.18986	14.1918	0.000725314	0.00259305
araA	0.731324	3.42378	14.1207	0.000744085	0.00265659
gstA	1.3338	7.04551	14.0486	0.000763655	0.00272282
ygeR	0.616276	6.85849	14.0061	0.000775458	0.00276121
ispE	0.687914	7.51394	13.991	0.000779705	0.00277263
mscM	-0.635272	7.74363	13.9639	0.000787363	0.00279614
metQ	-0.50096	8.53442	13.9547	0.000789986	0.00280172
rplK	-1.11164	11.5111	13.9438	0.00079309	0.00280899
hemW	-0.467986	7.66209	13.9062	0.000803957	0.00284371
rapZ	-0.561953	7.61009	13.8903	0.000808609	0.00285637
ydbJ	0.67726	5.47117	13.8449	0.000822007	0.00289986
rhtC	-1.03987	6.97316	13.8359	0.000824683	0.00290545
hchA	1.62063	7.42948	13.8259	0.000827673	0.00290831
mdtI	-2.36009	4.65219	13.829	0.000826742	0.00290831
hybE	0.432408	5.14346	13.8218	0.000828914	0.00290883
arcB	0.298063	8.93139	13.7976	0.000836217	0.00292676
glpX	-0.690172	6.45145	13.7979	0.000836147	0.00292676
ldtB	-0.52412	9.40809	13.7115	0.00086281	0.00301588
dctA	-1.40184	6.22635	13.6894	0.000869747	0.00303415
yjbQ	0.666701	5.99602	13.6877	0.000870312	0.00303415
group_7501	-1.06422	9.45917	13.684	0.00087148	0.00303425
araH	0.968008	3.65159	13.6412	0.000885176	0.00307792
wecC	-0.689667	8.41533	13.6357	0.000886947	0.00308006
gpsA	-0.651846	8.96682	13.5735	0.000907292	0.00314662
hybD	0.477364	5.26545	13.5389	0.000918825	0.00318248
ybgS	1.9276	4.78923	13.5299	0.000921859	0.00318884
acpP	-0.332488	9.77728	13.5239	0.000923884	0.00319171
galP	-1.03902	6.14093	13.506	0.000929962	0.00320855
bcsE	-0.76976	8.4056	13.4864	0.000936629	0.00322738
lysA	-2.41837	6.9549	13.4463	0.000950478	0.00327087
gph	-0.506656	8.32473	13.3807	0.000973618	0.00334618
yccT	1.11214	2.46968	13.3108	0.000998962	0.00342887
folB	0.662801	4.93019	13.2686	0.00101458	0.00347799
rimP	-0.761278	8.55455	13.2234	0.0010316	0.00353181
trkA	-0.531906	7.47193	13.1692	0.00105243	0.0035985
wzxE	-0.543449	7.38301	13.1308	0.00106749	0.0036453
yegL	1.64851	1.32306	13.1128	0.0010746	0.00366489
inaA	0.952508	6.02681	13.0813	0.00108718	0.00370308
msrB	0.571519	7.49533	13.0692	0.00109206	0.00371495
pyk	0.934219	7.73476	12.9686	0.00113357	0.00385124
ybhQ	1.16867	4.63589	12.93	0.00114993	0.00390186
dgoA	0.687178	2.08551	12.9105	0.00115829	0.00392506
yodD	1.69115	3.31049	12.9072	0.00115971	0.00392506
araE	0.676717	4.88319	12.9001	0.00116279	0.00393051
nrdF	-1.18003	3.73855	12.8822	0.00117053	0.00395166
menF	-0.549882	7.38567	12.8784	0.00117221	0.00395232
npr	-0.525918	4.38719	12.843	0.00118774	0.00399458
ribB	-0.737215	8.22314	12.8459	0.00118648	0.00399458
metJ	0.547261	6.88023	12.8266	0.00119501	0.00401397
yajG	0.486728	7.39187	12.8107	0.00120213	0.00403279
tcyP	0.7081	11.0626	12.7927	0.00121023	0.00405487
clpA	0.70291	11.0863	12.7827	0.00121475	0.00406492
cueR	0.939408	5.00917	12.7509	0.00122923	0.00409796
gltX	-0.589049	9.28074	12.7565	0.00122667	0.00409796
yaeH	0.727423	6.30382	12.7524	0.00122855	0.00409796
atpD	-0.57338	12.1391	12.735	0.00123659	0.00411733
hemC	-0.454912	8.3508	12.7253	0.00124106	0.00412706
yncD	0.703082	6.99988	12.717	0.00124491	0.0041347
xerC	-0.648486	7.71473	12.7134	0.0012466	0.00413517
mdfA	0.769572	7.16933	12.6854	0.00125971	0.00417346
dcd	-0.289262	7.19001	12.6716	0.00126621	0.00418462
yfbM	1.69726	1.66514	12.6748	0.00126471	0.00418462
yohJ	0.947311	3.01327	12.6597	0.00127187	0.00419811
psd	-0.772431	6.9882	12.6454	0.00127871	0.00421549
mtgA	0.379615	6.66547	12.6117	0.00129495	0.00426374
torR	0.653463	4.79467	12.5993	0.00130099	0.00427309
ydcY	0.676938	5.51976	12.6019	0.00129972	0.00427309
pat	-0.55094	6.96446	12.5786	0.00131114	0.00429844
rpsJ	-1.39957	11.2755	12.5737	0.00131355	0.00429844
ybgE	-0.994578	4.42284	12.5748	0.00131301	0.00429844
ppnN	0.572704	7.14208	12.5677	0.0013165	0.00430284
potC	-1.27001	6.60878	12.5594	0.00132061	0.00431098
sseA	0.851093	5.89378	12.5554	0.00132259	0.00431215
pgm	-0.333681	10.0818	12.5281	0.00133624	0.00435133
aes	0.875428	3.3188	12.5138	0.00134344	0.00436945
aspA	-1.5964	8.63069	12.4863	0.0013574	0.00440411
hcaT	-0.867107	6.29516	12.4864	0.00135736	0.00440411
yjfY	1.03747	2.98018	12.3921	0.00140642	0.00455761
feoC	-1.35873	5.75093	12.3803	0.00141273	0.00457251
ftnB	1.06974	3.36317	12.3714	0.00141747	0.00458228
dam	-0.482579	7.79443	12.3004	0.00145599	0.00470111
gloB	0.740987	5.1191	12.2922	0.00146053	0.00471009
mdtC	-0.676164	6.04326	12.2889	0.00146236	0.00471029
yadG	0.496254	6.13169	12.2455	0.00148656	0.00478244
fepD	-1.21845	6.14306	12.2274	0.00149676	0.00480945
fadE	0.724232	6.29963	12.219	0.00150157	0.00481911
xylA	0.655174	5.25123	12.2126	0.00150523	0.00482505
der	-0.487887	9.20804	12.2036	0.00151035	0.00483565
nfuA	0.599518	8.47686	12.1732	0.00152785	0.0048807
uspG	0.732738	7.77724	12.1728	0.00152808	0.0048807
cobO	0.703668	6.05928	12.1522	0.00154012	0.00491327
cdsA	-0.595119	8.54743	12.1484	0.00154235	0.00491451
ispB	-0.642747	8.68619	12.1374	0.00154876	0.00491915
yafJ	0.377828	7.3913	12.1411	0.0015466	0.00491915
ydiQ	0.693854	1.31238	12.1365	0.00154934	0.00491915
nfi	-0.50241	7.22455	12.1265	0.00155519	0.00493186
ndh	-1.35915	7.89429	12.0747	0.00158615	0.00502408
WP_000731859.1	1.50569	0.545224	12.0661	0.00159133	0.0050345
folK	-0.833391	6.19095	12.0566	0.0015971	0.00504677
pflB	-0.693186	11.2314	12.0495	0.00160144	0.00505448
yciA	0.569742	5.95367	12.0361	0.00160964	0.00507436
yfaV	0.522846	2.90439	12.0194	0.00161989	0.00510064
yciT	0.620015	6.39543	11.9968	0.00163395	0.00513884
yggP	0.937315	3.32272	11.9719	0.00164954	0.00518176
yoaF	0.704309	4.11204	11.9405	0.00166942	0.00523806
argF	1.17686	4.05197	11.935	0.00167292	0.00524288
yhhA	0.911886	4.48005	11.9295	0.00167649	0.00524788
ilvM	0.637486	3.03279	11.9228	0.00168076	0.0052551
rplC	-1.38982	12.9667	11.8946	0.001699	0.0053059
ddlA	-0.464218	8.82209	11.8749	0.00171187	0.0053336
srlB	2.26692	1.76471	11.8768	0.00171063	0.0053336
ydgT	0.717026	3.7464	11.8591	0.00172222	0.00535959
yceF	0.727691	5.73319	11.8285	0.00174258	0.00541213
ygiN	0.588481	7.84676	11.8276	0.00174316	0.00541213
metB	-0.426914	7.09616	11.7944	0.0017655	0.00546875
yhfT	0.371712	3.10062	11.7952	0.00176497	0.00546875
lspA	-0.322814	7.5892	11.783	0.00177321	0.00548624
napC	0.403035	5.28859	11.7641	0.00178612	0.00551981
folA	0.643954	7.54388	11.7524	0.00179419	0.00553832
tatE	0.723391	6.61039	11.7476	0.00179749	0.00554209
eutE	0.747019	1.86521	11.7389	0.00180354	0.00555432
pdeI	-1.20509	6.9422	11.712	0.00182224	0.00560543
ubiU	-2.01609	4.52223	11.7036	0.00182817	0.00561354
ydgD	0.833592	6.43944	11.7023	0.00182908	0.00561354
grpE	0.822655	9.43928	11.6662	0.00185464	0.00568544
mutY	-0.556093	7.12645	11.6604	0.00185879	0.00569162
gadW	1.2718	6.10381	11.653	0.00186416	0.0057015
sdaA	0.700212	7.74194	11.6392	0.00187404	0.00571861
ydcL	0.848924	6.70298	11.6406	0.00187304	0.00571861
narL	0.877769	5.83368	11.6299	0.00188079	0.00572674
ruvX	-0.470929	5.53837	11.6296	0.001881	0.00572674
ydiF	0.793845	3.00448	11.6117	0.00189407	0.00575995
pepA	0.30615	9.77998	11.5819	0.00191597	0.00581991
xylB	0.513133	5.87033	11.5722	0.00192314	0.00583504
pmbA	-0.49246	8.32706	11.5636	0.00192958	0.00584793
acpS	-0.556087	5.82388	11.5477	0.00194145	0.00587724
rpe	-0.426264	7.76084	11.5319	0.00195336	0.00590659
lysC	-1.76123	9.33875	11.4925	0.00198331	0.00599035
waaA	0.72278	8.31765	11.4875	0.00198713	0.00599512
folE	-0.652639	7.75795	11.4701	0.00200057	0.00602884
pspF	0.717923	5.39364	11.4571	0.00201074	0.00605264
ruvB	0.394796	7.49357	11.4504	0.00201591	0.00606135
ptrA	0.387645	8.55177	11.3781	0.00207326	0.00622679
cadA	-4.03718	7.25946	11.3628	0.00208566	0.00625698
ybeZ	0.51179	8.53685	11.3523	0.00209416	0.00627542
asd	-0.990483	9.39371	11.3279	0.00211416	0.00632824
groL	0.923825	12.7559	11.2737	0.00215919	0.00644857
rssA	0.709199	6.72266	11.2739	0.00215909	0.00644857
mreD	-0.60476	7.17512	11.254	0.00217587	0.00648386
ybaY	1.33214	7.78195	11.254	0.00217587	0.00648386
csgD	1.00966	2.03997	11.2385	0.00218906	0.00651587
frdC	-0.706969	4.99518	11.22	0.00220492	0.00654847
yifL	-0.761182	4.80712	11.2224	0.00220284	0.00654847
frdA	-0.855626	8.3352	11.2136	0.00221046	0.00655573
yhcC	-0.786285	3.5706	11.2114	0.00221228	0.00655573
thiF	-2.44551	7.49169	11.1876	0.00223301	0.00660979
greB	0.495339	5.14539	11.1723	0.00224636	0.00664194
cmoM	0.297141	7.03896	11.1672	0.00225084	0.00664782
srlE	2.43421	3.13919	11.1417	0.00227345	0.00670718
fucU	0.793019	5.12119	11.1133	0.0022988	0.00677448
ushA	0.621356	8.03036	11.1079	0.00230366	0.00678131
nuoF	-0.556603	10.7614	11.0848	0.0023246	0.0068354
wecH	0.696077	4.39382	11.0359	0.00236959	0.00696002
rsmE	-0.351953	7.20766	11.0084	0.00239535	0.00702794
yifB	0.533485	3.63767	10.993	0.00240983	0.00706267
coaD	0.482931	6.49825	10.9854	0.00241705	0.00707603
dpaL	0.7044	1.24686	10.9429	0.00245784	0.00718756
xdhD	0.411575	5.34482	10.9353	0.00246518	0.00720112
fumD	0.76874	3.98932	10.9286	0.00247168	0.00721223
ibaG	-0.407115	6.39483	10.9115	0.00248843	0.00725317
nei	-0.585753	5.99465	10.9068	0.002493	0.00725856
ydgH	0.396391	8.76943	10.8994	0.00250031	0.00727189
trkH	-0.362734	7.83444	10.8769	0.0025226	0.00732874
rplI	-1.04071	9.99597	10.8532	0.00254622	0.0073893
thiC	-2.22916	8.83274	10.8328	0.00256687	0.00742499
thiE	-2.31812	7.17122	10.8331	0.00256652	0.00742499
yqiA	-0.442661	7.58319	10.8369	0.00256266	0.00742499
igaA	-0.635865	8.15141	10.816	0.00258392	0.00746622
acrZ	-7.96449	-0.0478161	11.668	0.00262033	0.00756322
yejG	0.747585	7.58834	10.7532	0.00264891	0.00763744
cvpA	-1.06929	9.20817	10.747	0.0026554	0.00763978
sdaB	-1.78238	7.39521	10.747	0.00265545	0.00763978
ubiJ	-0.474911	7.35909	10.741	0.00266169	0.00764949
lacZ	-4.10482	6.39277	10.7204	0.00268354	0.0077015
serA	-0.973965	9.44421	10.7158	0.00268845	0.0077015
tgt	-0.501115	9.24986	10.7175	0.00268661	0.0077015
hprS	0.818585	5.77944	10.6911	0.00271491	0.00776109
yfgI	0.623679	3.23199	10.6909	0.00271507	0.00776109
dgcI	-1.30872	6.16405	10.6791	0.00272783	0.00778922
ispG	-0.243129	9.23562	10.582	0.00283511	0.00807251
recQ	-0.58567	8.62107	10.583	0.00283401	0.00807251
ybfA	1.28708	5.44806	10.5811	0.00283613	0.00807251
rplD	-1.30622	12.1896	10.55	0.00287145	0.00816435
rstB	0.839653	8.03028	10.539	0.00288409	0.00819154
mppA	0.556109	7.59155	10.535	0.00288861	0.00819566
usg	-0.46526	7.88389	10.532	0.00289207	0.00819676
ftsK	-0.340661	10.3036	10.5269	0.00289797	0.00820476
rdgB	-0.329905	6.84843	10.5107	0.00291678	0.00824926
nuoN	-0.639445	10.1789	10.5072	0.00292081	0.0082519
pcnB	-0.514715	9.64889	10.498	0.00293158	0.00827358
tnaA	-6.4121	8.86416	10.4919	0.00293872	0.00828496
thiH	-2.52039	8.26888	10.4385	0.00300202	0.00845447
ybiV	0.480084	6.2	10.4329	0.00300874	0.00846446
ymgE	1.24056	1.29266	10.4055	0.00304199	0.00854897
psiE	1.08188	4.38666	10.377	0.0030769	0.00863799
tusE	0.352584	5.22034	10.3153	0.00315384	0.00884468
ecnB	-7.26208	-0.660984	11.1221	0.00316572	0.00886868
tesA	-0.487467	4.34653	10.2603	0.0032243	0.00901495
thiG	-2.34459	7.50719	10.26	0.00322469	0.00901495
nrdI	-1.45011	2.68503	10.2367	0.00325505	0.00909027
ugpQ	0.831453	6.72723	10.2205	0.00327639	0.00914029
ydeO	0.92358	0.0482481	10.1983	0.00330573	0.00921251
lrp	0.461569	8.97436	10.1902	0.00331655	0.00923303
araD	0.775512	1.77978	10.1671	0.00334749	0.00929974
blc	1.60726	3.17498	10.1687	0.0033454	0.00929974
cadB	-3.86833	5.23366	10.1337	0.00339288	0.00941603
lptB	-0.265624	8.61574	10.116	0.00341733	0.00947402
corA	1.78333	9.69681	10.0788	0.00346903	0.00960737
rpoC	-0.501742	13.3938	10.0671	0.00348545	0.00964285
cca	0.411696	7.97269	10.0575	0.00349894	0.00967013
galE	-0.414873	7.54862	10.0217	0.00355007	0.00980129
yehA	0.807226	1.76748	10.0149	0.00355984	0.0098181
priB	-1.01935	9.47081	10.003	0.00357701	0.00985525
uacT	0.948796	-0.126335	9.99734	0.00358528	0.00986785
yecM	0.35831	5.52471	9.96844	0.00362754	0.00997386
kefG	0.419558	6.23544	9.95766	0.00364343	0.0100072
mukE	-0.29021	7.74505	9.95259	0.00365093	0.0100175
slmA	-0.527321	6.35629	9.94983	0.00365503	0.0100185
purT	-1.6702	9.09508	9.94535	0.00366167	0.0100264
nikR	-0.594813	4.73558	9.9364	0.00367501	0.0100526
potD	-0.656941	8.58837	9.9112	0.00371281	0.0101456
galT	-0.497467	7.48358	9.83584	0.00382841	0.0104507
dkgB	1.08029	4.78083	9.8268	0.00384253	0.0104786
msrP	1.03507	4.57035	9.8	0.00388475	0.0105829
nuoH	-0.559991	10.0717	9.73755	0.00398505	0.010845
nuoG	-0.566714	11.9484	9.73489	0.00398938	0.0108458
gudX	-1.00567	5.36376	9.72095	0.00401219	0.0108745
rplB	-1.25606	12.8433	9.72309	0.00400868	0.0108745
yaiY	0.913928	0.662807	9.72255	0.00400956	0.0108745
katE	-1.15287	7.03755	9.69581	0.00405366	0.0109757
mdtD	-0.57296	4.90744	9.65717	0.00411829	0.0111394
pntA	0.470591	9.04708	9.64853	0.00413291	0.0111677
sdhC	-0.798747	7.42796	9.64543	0.00413817	0.0111705
feoB	-1.17943	9.31329	9.59656	0.00422195	0.0113852
zapA	0.482239	7.84266	9.588	0.00423682	0.0114137
yecF	-0.923502	4.5597	9.57185	0.00426501	0.0114781
cspE	-0.814165	8.93702	9.56692	0.00427365	0.0114897
group_16266	-1.36839	5.56319	9.49279	0.004406	0.0118336
rplW	-1.22363	11.2782	9.48038	0.00442858	0.0118823
gntK	-0.749491	2.80895	9.46674	0.00445356	0.0119373
yfdV	0.971203	1.06526	9.4592	0.00446742	0.0119625
hemF	-0.423029	6.24836	9.4441	0.00449533	0.0120251
yfdX	0.990047	2.2322	9.4283	0.00452474	0.0120917
nadR	-0.434785	8.16547	9.40817	0.0045625	0.0121804
ilvC	-0.932897	7.01678	9.40014	0.00457767	0.0122086
glnH	-0.689443	9.32161	9.35545	0.00466302	0.0124239
chbA	0.485251	3.18783	9.35271	0.00466832	0.0124256
mscK	-0.540424	8.65082	9.32718	0.00471791	0.0125201
nudJ	-0.518829	4.96311	9.33194	0.00470863	0.0125201
pgpB	0.30645	6.08007	9.32723	0.00471782	0.0125201
cpoB	-0.293201	9.78238	9.29813	0.00477506	0.0126591
cyaY	-0.447007	6.0952	9.2904	0.00479039	0.0126746
ydeA	0.686208	6.99109	9.29183	0.00478755	0.0126746
diaA	0.391298	6.81772	9.2733	0.00482448	0.0127521
rpoN	-0.318288	9.85238	9.26013	0.00485092	0.0128093
aegA	0.624016	5.27123	9.22501	0.00492219	0.012982
thrB	0.577408	7.90862	9.22074	0.00493093	0.012982
treF	0.589534	6.4349	9.22102	0.00493036	0.012982
yedE	-1.31837	6.52029	9.21462	0.00494351	0.0130023
trmL	-0.80417	4.97858	9.20646	0.0049603	0.0130336
pspA	0.557488	6.22021	9.19783	0.00497813	0.0130676
ygjV	0.389051	3.26668	9.16453	0.00504761	0.0132369
srlA	2.2707	2.20808	9.15334	0.00507117	0.0132857
pgk	-0.65128	10.0947	9.13297	0.00511441	0.0133727
wecB	-0.545951	8.42295	9.13505	0.00510999	0.0133727
nrdR	0.380908	6.18652	9.1296	0.0051216	0.0133784
yjjX	0.5498	4.85599	9.10205	0.00518079	0.0135197
hpt	-0.383369	7.8855	9.06632	0.00525867	0.0137095
rpsF	-0.954869	10.1706	9.03681	0.00532392	0.0138661
yqiJ	0.796731	2.45438	9.01498	0.00537277	0.0139797
thrA	0.628305	9.17424	8.9869	0.00543632	0.0141313
cysH	1.05324	9.09154	8.97554	0.00546225	0.0141848
yheS	-0.374557	8.72193	8.95182	0.00551685	0.0143127
rsxB	-0.761005	6.46806	8.94166	0.00554042	0.0143599
murG	-0.40155	8.44826	8.9165	0.00559922	0.0144927
rpoH	-0.635964	9.77932	8.91509	0.00560254	0.0144927
hemE	-0.306772	8.75334	8.88868	0.00566505	0.014626
sapA	-0.437708	6.18486	8.8909	0.00565978	0.014626
rcsF	0.595394	5.66897	8.88167	0.00568177	0.014655
uhpA	0.947655	5.74639	8.87859	0.00568913	0.0146598
ygfX	0.369407	6.54072	8.86208	0.00572876	0.0147477
xylH	-0.763615	3.50802	8.803	0.0058731	0.0151047
rbsK	-1.8164	7.50197	8.76532	0.00596719	0.0153319
yeiE	-0.777368	6.134	8.7512	0.00600285	0.0154087
yaiW	0.484671	7.13937	8.73509	0.00604384	0.015499
rsxD	-0.759298	5.41909	8.72012	0.0060822	0.0155823
ydfG	0.420609	8.37252	8.70371	0.00612457	0.0156759
yghO	0.995699	2.30677	8.67913	0.0061886	0.0158245
yceB	0.440997	6.3004	8.67437	0.00620107	0.0158412
yecA	0.382328	7.67846	8.66767	0.00621871	0.0158711
hisI	0.711368	7.80577	8.65246	0.00625891	0.0159584
kbp	1.22013	6.86802	8.64247	0.00628546	0.0160108
pdxK	0.48736	7.53671	8.58952	0.00642826	0.0163494
yoaA	-0.651346	7.59222	8.58865	0.00643063	0.0163494
ybjD	0.394476	6.75063	8.56309	0.00650083	0.0165121
malK	-4.23516	5.68954	8.55011	0.00653681	0.0165877
cyuA	0.485991	5.41357	8.54468	0.00655193	0.0166048
recN	-0.698915	7.4012	8.54322	0.00655601	0.0166048
mlaD	0.369935	7.63236	8.52821	0.00659801	0.0166795
ydiS	0.456029	2.48698	8.52985	0.0065934	0.0166795
ybdN	0.534037	1.77673	8.5064	0.00665955	0.0168191
gutM	0.996902	1.12858	8.49171	0.00670135	0.0169087
rbsC	-2.7662	7.68314	8.48278	0.00672691	0.0169571
yqcA	0.349804	5.80132	8.48027	0.0067341	0.0169593
mraZ	0.265326	7.92381	8.46555	0.00677652	0.0170399
yibQ	-0.531254	6.58184	8.46472	0.00677891	0.0170399
putA	0.93122	9.10965	8.43911	0.00685341	0.017211
fruA	0.889408	6.29499	8.42417	0.00689726	0.0173048
ccmA	0.393399	5.114	8.41654	0.00691977	0.017345
hisB	0.656376	8.18071	8.40003	0.00696877	0.0174514
rtcA	0.767612	5.39281	8.39254	0.00699114	0.017491
tapT	-0.725866	4.2186	8.36933	0.00706089	0.0176489
narU	1.20665	3.0356	8.3661	0.00707066	0.0176568
ydcR	0.551279	6.59128	8.33799	0.00715628	0.0178539
sfsB	-0.741874	2.54027	8.33459	0.00716673	0.0178632
ydcJ	-0.802235	5.79383	8.33241	0.00717342	0.0178632
yaeQ	0.310335	5.92286	8.32947	0.00718245	0.017869
astC	-1.30038	7.27434	8.32235	0.00720441	0.017907
malE	-3.98456	8.07564	8.29608	0.00728602	0.0180929
hisH	0.68538	7.03028	8.29028	0.00730418	0.0181212
nth	-0.559106	5.09842	8.28616	0.00731711	0.0181364
ypeC	0.956928	3.66528	8.26397	0.00738717	0.018293
bamB	-0.332356	10.0275	8.25594	0.0074127	0.0183392
cspD	1.35342	5.31523	8.22343	0.00751705	0.0185629
gltB	-0.819376	10.6214	8.22425	0.00751437	0.0185629
deoD	-0.789647	7.85777	8.2173	0.00753688	0.0185947
trpA	0.561349	5.41726	8.20313	0.00758299	0.0186912
dksA	0.363781	9.07553	8.15972	0.00772615	0.0190234
idi	0.73578	3.85456	8.15795	0.00773204	0.0190234
trpR	0.584917	4.06147	8.13768	0.00779995	0.0191728
yehD	-1.29336	0.759735	8.10445	0.00791265	0.0194319
osmE	0.976735	7.58382	8.09078	0.00795953	0.019529
ompN	0.665407	2.36722	8.07293	0.0080212	0.0196498
rplP	-1.08111	11.7519	8.07228	0.00802347	0.0196498
ydhC	0.768392	4.06769	8.06376	0.0080531	0.0197042
ilvY	-0.506378	6.1754	8.04598	0.00811529	0.0198382
infA	-0.623939	7.49252	8.03823	0.00814258	0.0198867
lipB	-0.450553	6.18994	8.02702	0.00818222	0.019947
lptD	0.279245	9.76971	8.02782	0.00817936	0.019947
ruvA	0.320037	7.0228	8.01793	0.0082145	0.0200074
ccmH	-0.28029	6.10689	8.00905	0.00824619	0.0200479
wzzE	-0.439587	7.92385	8.01058	0.00824071	0.0200479
uxaA	0.612749	5.56882	8.00304	0.00826769	0.0200819
polB	-0.47613	7.09919	7.99328	0.00830278	0.0201488
opgB	0.694055	8.45765	7.98347	0.00833818	0.0202163
lamB	-4.17572	8.30634	7.97397	0.00837263	0.0202814
zapE	-0.521537	7.30642	7.96974	0.00838804	0.0203003
htpG	0.940266	10.1206	7.96682	0.00839864	0.0203075
gshB	-0.319948	8.62747	7.94546	0.00847696	0.0204783
rbsD	-3.35406	7.82269	7.94129	0.00849232	0.0204968
plsY	0.354725	6.013	7.9387	0.00850188	0.0205014
thrC	0.560658	8.19252	7.92877	0.00853867	0.0205715
nagE	0.600628	8.4862	7.92276	0.00856101	0.0206067
araB	0.685691	2.43542	7.91504	0.00858982	0.0206217
holD	-0.546486	6.2112	7.91487	0.00859045	0.0206217
yicN	-0.388565	4.12867	7.91514	0.00858942	0.0206217
yaiI	-0.486855	5.37811	7.89596	0.00866142	0.0207734
yfjF	0.300093	6.29159	7.89249	0.00867452	0.0207861
cbpA	0.743206	7.43297	7.87722	0.0087324	0.020906
rplV	-1.10565	11.1752	7.86832	0.00876632	0.0209684
elbB	0.469529	7.10059	7.86512	0.00877855	0.0209789
proB	-0.262053	8.6526	7.85669	0.00881086	0.0210184
ynfD	1.24798	0.648964	7.85841	0.00880428	0.0210184
dut	-0.401989	6.75286	7.8112	0.00898747	0.0214014
yfeY	0.753069	6.95478	7.81131	0.00898705	0.0214014
ypdA	-0.479596	6.55773	7.80517	0.00901116	0.0214387
dnaC	-0.320287	6.5969	7.79956	0.00903329	0.0214722
yafD	0.476185	7.8237	7.77338	0.00913726	0.0217
mioC	-0.738557	8.40749	7.76376	0.00917579	0.0217721
hemH	0.302465	6.98037	7.75761	0.00920051	0.0218113
coaE	0.280719	6.99306	7.74383	0.00925615	0.0219238
era	-0.305043	9.22183	7.73842	0.00927809	0.0219562
pdxA	0.54179	7.92386	7.73403	0.00929596	0.021979
yegP	1.36263	4.62654	7.73022	0.00931147	0.0219962
rsmI	-0.31382	6.69816	7.70628	0.00940966	0.0222085
malT	-0.848688	9.01574	7.70227	0.00942624	0.0222279
ilvN	-1.07249	3.3427	7.69948	0.00943778	0.0222355
group_16560	-0.641108	4.05513	7.69003	0.00947696	0.0223081
ptsP	0.425788	4.41497	7.68071	0.00951578	0.0223797
atpA	-0.515358	12.5219	7.67525	0.00953861	0.0224136
lolC	-0.39625	8.09319	7.65429	0.00962678	0.0226009
yhhN	0.516681	4.53827	7.63962	0.00968903	0.022727
viaA	-0.456013	6.41424	7.63012	0.00972959	0.0228021
ytfT	0.83812	2.97048	7.61307	0.00980282	0.0229536
nagD	-0.422892	6.35396	7.59881	0.00986451	0.0230638
torS	-0.966543	4.6746	7.59819	0.0098672	0.0230638
yciB	0.435795	5.93464	7.59349	0.00988763	0.0230913
mdtJ	-1.72993	4.98209	7.56188	0.0100263	0.0233946
rpmA	-0.687602	10.4576	7.53888	0.0101285	0.0236125
rpsS	-1.10584	10.9575	7.51016	0.0102577	0.0238928
yhfU	0.504837	0.338996	7.50595	0.0102768	0.0239163
atpC	-0.4001	10.3703	7.49035	0.0103479	0.0240398
fsr	0.666897	4.93097	7.4917	0.0103417	0.0240398
gltD	-0.754748	9.19529	7.4832	0.0103806	0.0240739
yheV	0.657225	3.72014	7.48503	0.0103722	0.0240739
mtlD	-0.386437	7.40909	7.48007	0.010395	0.0240863
ftsL	0.301245	6.43963	7.47128	0.0104354	0.0241591
ydhI	1.09897	1.91744	7.40823	0.0107309	0.0248216
fucK	0.459169	4.73182	7.39321	0.0108026	0.0249658
prfC	-0.502326	9.36931	7.38902	0.0108227	0.0249906
nfo	-0.385381	6.68135	7.35276	0.0109984	0.0253742
dhaK	1.09024	7.44465	7.34571	0.0110328	0.0254317
opgD	-0.442262	8.3828	7.30575	0.0112306	0.0258654
hyi	0.799955	1.52783	7.29988	0.0112601	0.0259108
ydjJ	0.597969	2.28515	7.27699	0.0113754	0.0261537
zitB	0.596662	3.80462	7.27462	0.0113874	0.0261587
hycE	-0.48723	3.7665	7.25393	0.0114929	0.0263784
ydhK	0.853468	5.38709	7.24479	0.0115399	0.0264634
atpE	-0.442402	8.73114	7.23452	0.0115929	0.026562
rbsB	-2.53159	8.8395	7.23186	0.0116067	0.0265708
rseP	0.434925	10.2183	7.22701	0.0116318	0.0266056
ftsI	0.319893	8.96731	7.1991	0.0117777	0.0268932
soxS	-0.808331	3.22175	7.19958	0.0117752	0.0268932
hisF	0.664268	7.64681	7.19703	0.0117886	0.026895
gsiD	0.607047	5.90582	7.19129	0.0118189	0.0269411
ppsR	-0.630669	6.13897	7.182	0.0118681	0.0270071
xylF	0.962532	1.06932	7.1826	0.011865	0.0270071
infC	0.439985	12.4001	7.16698	0.0119481	0.0271659
rpmC	-0.939946	9.28362	7.16309	0.011969	0.0271902
gudD	-0.995781	6.79435	7.15626	0.0120056	0.0272502
ychH	1.59884	5.14622	7.13719	0.0121086	0.0274605
metE	-0.901491	6.54641	7.12987	0.0121483	0.0275272
yjiG	-0.639463	3.20747	7.12138	0.0121947	0.0276088
wecA	-0.448481	7.89457	7.11576	0.0122254	0.027655
atpH	-0.510579	10.5902	7.0754	0.0124488	0.0281365
hipA	1.01488	5.75483	7.06945	0.0124822	0.0281641
lpcA	0.294743	7.90705	7.06994	0.0124794	0.0281641
sdhA	-0.570163	11.7682	7.044	0.0126257	0.0284639
uxaC	0.64512	5.03259	7.02161	0.0127536	0.0287278
rsgA	-0.253001	8.14203	6.98965	0.0129384	0.0290951
sspA	-0.287019	8.91996	6.99094	0.0129309	0.0290951
ybbO	-0.351231	6.03906	6.97855	0.0130033	0.0292164
atpG	-0.452738	11.2655	6.97282	0.013037	0.0292427
rutA	-1.39698	1.94478	6.97461	0.0130264	0.0292427
bamD	-0.416252	9.18127	6.95206	0.0131596	0.0294807
ibpB	0.731829	3.16468	6.95112	0.0131652	0.0294807
prmC	-0.480539	7.02315	6.94625	0.0131942	0.0295209
nusA	-0.545698	11.0045	6.94313	0.0132127	0.0295376
malF	-3.02254	7.08591	6.9306	0.0132877	0.0296804
lptC	-0.269397	7.91454	6.9232	0.0133322	0.0297547
hcxA	0.881291	3.86873	6.90681	0.0134313	0.029951
eutG	0.581844	2.26648	6.88038	0.0135928	0.0302858
dgcM	1.04205	4.98236	6.8676	0.0136717	0.0304361
ytfR	0.838047	3.75568	6.84851	0.0137904	0.0306748
ygjH	0.908473	0.845072	6.84377	0.0138201	0.0307151
rfaH	-0.495736	5.39629	6.82632	0.0139299	0.0309334
ubiC	-0.386608	5.46973	6.82178	0.0139586	0.0309713
hisC	0.759958	7.3468	6.79292	0.0141426	0.0313536
yneE	0.776992	5.35257	6.77768	0.0142409	0.0315452
satP	0.587386	5.02987	6.77531	0.0142563	0.0315531
WP_001288368.1	0.629693	0.936578	6.7696	0.0142933	0.0316088
proW	1.13187	4.66623	6.75973	0.0143576	0.0317246
kdpE	-0.464549	4.65588	6.74931	0.0144258	0.031849
tsaD	-0.2673	7.43842	6.74711	0.0144402	0.0318545
gsiB	0.659712	7.90602	6.73994	0.0144874	0.0319058
yihF	0.595897	3.99596	6.74051	0.0144837	0.0319058
cueO	0.794791	8.56747	6.73145	0.0145436	0.0319766
gsiC	0.5295	6.52548	6.73172	0.0145418	0.0319766
ilvB	-1.02142	6.33819	6.72224	0.0146046	0.0320845
garL	0.754239	2.74393	6.71547	0.0146497	0.0321306
nrfF	1.02767	2.32893	6.7156	0.0146489	0.0321306
ygiB	0.444929	8.17639	6.69779	0.0147683	0.032364
folM	-0.438341	4.88283	6.69162	0.0148099	0.0324286
hupB	0.384546	10.0279	6.66474	0.0149926	0.0328017
tpx	0.604743	10.4655	6.65874	0.0150338	0.0328649
frmR	0.623154	5.34788	6.64797	0.0151079	0.0329999
aas	0.268139	7.67045	6.63106	0.0152251	0.0332287
bcsF	-1.05235	1.90168	6.62599	0.0152604	0.0332785
WP_000409911.1	0.599096	3.44543	6.62377	0.015276	0.0332851
yfaU	0.47303	3.26467	6.61578	0.0153319	0.0333797
cusA	-0.937564	5.939	6.60599	0.0154007	0.0335022
mglA	-2.54825	7.305	6.58463	0.015552	0.0338038
tusA	-0.611652	3.53629	6.58063	0.0155806	0.0338382
fumE	0.279464	5.63181	6.5744	0.0156251	0.0339074
yieE	0.555229	5.27227	6.56507	0.0156921	0.034025
sspB	-0.221742	8.44036	6.55907	0.0157353	0.034091
eutA	0.566174	3.24486	6.55439	0.0157691	0.0341088
moaD	0.581969	4.78583	6.55537	0.015762	0.0341088
ebgC	0.855236	-0.340814	6.55104	0.0157933	0.0341336
fnr	0.336417	9.58927	6.54203	0.0158588	0.0341642
gldA	-1.20852	7.88535	6.54288	0.0158526	0.0341642
malP	-1.84422	9.55487	6.54262	0.0158545	0.0341642
yegH	-0.475853	7.6234	6.54538	0.0158344	0.0341642
garK	0.372136	5.32137	6.53193	0.0159324	0.0342952
yqaB	0.434315	5.74979	6.52973	0.0159485	0.0343021
plsC	0.639021	5.45753	6.51177	0.0160806	0.0345584
ycaD	-0.968017	8.00359	6.50344	0.0161423	0.0346351
yhgF	-0.444562	9.24682	6.5036	0.0161411	0.0346351
kdsD	-0.210553	8.19774	6.48638	0.0162694	0.0348798
yaaX	0.642852	2.8304	6.47287	0.0163708	0.035069
rluF	0.634825	6.64807	6.46537	0.0164274	0.0351339
rpsC	-0.977779	12.4274	6.46671	0.0164173	0.0351339
sdhD	-0.562736	7.81495	6.45717	0.0164895	0.0352385
cusB	-1.58131	4.79919	6.44676	0.0165688	0.0353759
ygeV	0.813209	4.57334	6.44524	0.0165804	0.0353759
rsmC	-0.360459	7.66938	6.43766	0.0166384	0.0354713
dps	1.02165	9.19626	6.43553	0.0166548	0.0354779
ucpA	0.546118	6.56812	6.43329	0.016672	0.0354861
rpsL	-0.665133	11.0314	6.42872	0.0167071	0.0355326
ffh	-0.261243	8.62657	6.42585	0.0167292	0.0355512
tesB	0.465074	6.20199	6.41869	0.0167846	0.0356405
yecH	-1.14974	2.30359	6.41665	0.0168004	0.0356457
gorA	-0.362442	8.75996	6.41037	0.0168491	0.0357206
yieP	0.362147	6.50658	6.40795	0.0168679	0.0357321
feoA	-1.23094	4.48517	6.38572	0.017042	0.0360435
gmk	0.307843	8.24141	6.38673	0.017034	0.0360435
gltP	-1.0995	8.1061	6.36465	0.0172086	0.0363672
guaC	-0.809753	9.01979	6.35685	0.0172708	0.0364698
ygiD	0.501412	4.72174	6.35304	0.0173013	0.0365052
zwf	0.386356	9.72952	6.33507	0.0174457	0.0367809
btuD	0.355566	6.47441	6.32412	0.0175344	0.0369385
tdcC	-0.569274	3.78766	6.31527	0.0176064	0.037061
lepB	-0.322249	8.7354	6.31131	0.0176387	0.0370998
nusG	-0.47609	10.1988	6.30554	0.017686	0.0371698
recR	-0.321725	8.08097	6.30215	0.0177138	0.0371989
murA	-0.26249	9.61616	6.28287	0.0178729	0.0375035
yhdT	-0.754492	1.05716	6.27945	0.0179012	0.0375335
hycA	0.828709	-1.08299	6.27767	0.017916	0.0375348
aroP	0.434137	6.87594	6.26986	0.0179811	0.0376126
tsf	-0.579016	11.5803	6.26983	0.0179813	0.0376126
dnaT	-0.28839	6.33777	6.25346	0.0181185	0.0378699
holC	-0.33718	5.87361	6.24585	0.0181827	0.0379743
ridA	0.497534	8.04621	6.24334	0.0182038	0.0379888
nudF	0.316647	7.15983	6.24038	0.0182289	0.0380114
ydfI	0.644297	4.58119	6.2271	0.0183418	0.0382168
gshA	0.251263	9.7204	6.19871	0.0185856	0.0386946
maeB	-0.694	9.50158	6.18326	0.0187198	0.0389437
folD	-0.495359	8.29684	6.1537	0.0189796	0.0394533
ypeB	0.459148	3.31791	6.13908	0.0191095	0.0396924
mpl	0.295664	9.47755	6.13057	0.0191855	0.0398193
hisA	0.621896	7.55557	6.12847	0.0192044	0.0398275
eutM	0.804109	1.39468	6.11304	0.0193433	0.0400844
uvrA	-0.339595	8.74484	6.11069	0.0193646	0.0400974
decR	0.343832	4.99513	6.10462	0.0194196	0.04018
kduI	-2.86554	6.8303	6.09692	0.0194896	0.0402623
ybdL	0.452801	3.88398	6.09856	0.0194746	0.0402623
ydiK	0.34447	7.09795	6.09054	0.0195479	0.0403515
ydcZ	0.392563	3.81602	6.07681	0.0196738	0.0405801
bamA	0.349207	11.831	6.05945	0.0198344	0.0408481
yjfP	0.457713	4.44259	6.06013	0.0198281	0.0408481
marC	0.367637	5.00362	6.04654	0.0199547	0.0410642
cydB	-0.868182	7.78244	6.03728	0.0200415	0.041211
rhaB	0.574789	1.36681	6.01812	0.0202224	0.041551
yiaJ	0.355686	6.36181	5.97894	0.0205979	0.04229
yjiA	-0.496026	6.69699	5.97619	0.0206245	0.042312
relA	-0.210722	9.8566	5.96953	0.0206892	0.0424121
yhhT	0.640263	4.57015	5.96379	0.0207452	0.0424941
ygeA	0.494424	4.93774	5.95277	0.020853	0.0426823
pabA	-0.339395	5.2002	5.94239	0.0209551	0.0428583
holA	0.357204	8.38243	5.92972	0.0210805	0.0430158
hycF	-0.475792	1.52307	5.9312	0.0210659	0.0430158
lldR	-0.828195	5.64637	5.9303	0.0210748	0.0430158
rpsG	-0.652816	11.6983	5.92508	0.0211267	0.0430771
fucR	0.581399	5.02069	5.91731	0.0212042	0.0432021
yphB	0.600047	3.93243	5.91485	0.0212288	0.0432192
nagK	-0.296535	7.43559	5.87631	0.0216182	0.0439785
eutS	-1.09711	-0.599922	5.86268	0.0217579	0.0442288
pyrI	0.891348	6.45706	5.85644	0.0218221	0.0443256
lplA	0.393701	7.02084	5.83903	0.0220025	0.044658
WP_001295544.1	-2.78471	-0.790282	5.83595	0.0220345	0.0446891
yieF	0.947775	6.83033	5.83394	0.0220555	0.0446975
ynfM	-1.27149	7.75699	5.82063	0.0221949	0.0449459
ahpC	0.270671	11.3245	5.79167	0.0225013	0.0455319
moaB	0.538107	6.9457	5.78364	0.0225872	0.0456711
amiA	-0.366214	6.75661	5.77647	0.0226641	0.0457918
caiC	-0.386142	5.3044	5.76766	0.0227591	0.0458448
murE	-0.241519	9.70306	5.76863	0.0227486	0.0458448
ydgJ	0.356042	7.76597	5.7717	0.0227155	0.0458448
yfbS	0.291949	6.20601	5.76908	0.0227438	0.0458448
queE	0.666745	7.87525	5.74343	0.0230224	0.0463401
dhaL	0.822631	6.31381	5.74171	0.0230411	0.0463429
ldtD	0.414214	8.41543	5.73582	0.0231058	0.0464379
icd	-0.423954	12.5739	5.73141	0.0231542	0.0465002
ypeA	0.298595	5.66443	5.70375	0.0234607	0.0470804
bglA	0.497794	8.99011	5.69094	0.0236042	0.0473327
yajC	-0.234429	8.14031	5.62164	0.0243974	0.0488864
ycgR	1.81851	4.55373	5.61861	0.0244328	0.0489206
yciQ	0.287046	6.30194	5.60307	0.0246149	0.0492113
yfgG	0.923129	2.61565	5.60342	0.0246107	0.0492113
mltD	0.856666	8.8337	5.59038	0.0247647	0.0494738
yajI	0.632158	3.3921	5.58756	0.0247981	0.0495035
yifK	-0.562372	7.7962	5.58486	0.0248302	0.0495304
ybjI	0.468602	5.32102	5.58038	0.0248835	0.0495996
rpsQ	-0.915768	10.4224	5.57266	0.0249756	0.0497461
ygeW	0.765242	-0.82476	5.56663	0.0250478	0.0498525
btsR	-0.571357	5.66004	5.5498	0.0252506	0.0502187
yafL	0.703023	2.69085	5.54331	0.0253292	0.0503376
hmsP	-0.246843	7.89364	5.53229	0.0254634	0.0505666
rssB	0.456997	6.8475	5.50328	0.0258205	0.0512375
ydiY	-0.780149	7.38472	5.50162	0.0258411	0.0512402
yqaA	0.27667	6.51925	5.48038	0.0261061	0.0517274
fliQ	-2.63205	2.22552	5.46844	0.0262565	0.0519866
yphC	0.734829	4.35188	5.433	0.0267083	0.052842
kduD	-2.66043	6.56288	5.42805	0.0267721	0.052929
bamC	0.245841	10.6016	5.41438	0.0269492	0.0532397
abrB	-0.6781	4.0893	5.41266	0.0269715	0.0532443
mnmC	0.274582	7.86565	5.4078	0.0270349	0.0532905
norW	0.461719	2.99576	5.40897	0.0270196	0.0532905
nrdH	-1.14401	0.634138	5.40469	0.0270754	0.053331
grxB	0.488411	4.18493	5.38936	0.0272765	0.0536478
mglC	-2.13029	6.68335	5.39031	0.027264	0.0536478
gnsA	0.633707	-0.251686	5.35276	0.0277633	0.0545651
nuoE	-0.339896	9.24031	5.33677	0.027979	0.0549485
ves	2.01118	4.65815	5.30006	0.0284811	0.0558934
hlyD	0.529438	6.51778	5.27545	0.0288232	0.0565231
yeeN	-0.407794	7.37496	5.27074	0.0288892	0.0566109
ybgI	0.332518	7.65749	5.23702	0.0293666	0.0575041
gpmB	0.269262	6.52863	5.23003	0.0294666	0.0576577
adiC	-0.904062	2.83858	5.2153	0.0296786	0.05803
ygjQ	-0.537003	3.12477	5.20985	0.0297576	0.0581418
lpoA	-0.405202	8.14113	5.19903	0.0299148	0.0583635
sugE	-0.536175	5.69726	5.19977	0.0299041	0.0583635
lptG	-0.291274	8.2602	5.19615	0.0299569	0.0584029
ynaJ	0.44871	5.75949	5.18704	0.0300902	0.0586198
agaI	0.381484	2.21271	5.17367	0.0302871	0.0589604
malG	-2.22759	6.1035	5.16813	0.030369	0.0590767
yebT	-0.291522	7.83358	5.15061	0.0306299	0.0595408
dsbD	-0.358909	6.74298	5.14719	0.0306811	0.059597
pepD	-0.466135	9.94973	5.09644	0.0314524	0.0610507
ftsX	-0.208286	8.5393	5.06685	0.0319119	0.0618976
hisD	0.680501	8.00558	5.06404	0.0319559	0.0619378
flhA	-1.96003	7.38174	5.04758	0.0322152	0.0623951
btuE	0.320311	6.0418	4.99148	0.0331161	0.0640934
odhB	-0.53117	11.4599	4.97376	0.0334065	0.0646086
yafV	0.412618	5.86212	4.96938	0.0334786	0.0647011
pyrD	-0.671572	7.39478	4.9468	0.0338536	0.0653784
pheS	-0.545836	9.3817	4.94503	0.0338832	0.0653882
treR	-0.477639	5.90664	4.93596	0.0340353	0.0656342
astE	-1.08981	6.45269	4.92145	0.03428	0.0659837
mtr	0.462765	5.75793	4.91936	0.0343155	0.0659837
pepE	-0.612916	3.38123	4.92006	0.0343037	0.0659837
yigB	-0.476404	7.01915	4.91982	0.0343077	0.0659837
aroG	0.410587	8.48255	4.8981	0.0346782	0.0666108
rffC	-0.428966	6.40783	4.89732	0.0346916	0.0666108
yhhL	0.390601	2.71628	4.88856	0.0348421	0.0668518
yhiN	-0.35768	7.30371	4.88077	0.0349768	0.0670619
folX	0.250293	6.55059	4.86561	0.0352405	0.067519
acrF	0.441488	6.16596	4.85284	0.0354643	0.0678988
sodC	0.61384	4.16157	4.8514	0.0354897	0.0678988
ygaV	-1.25253	3.63583	4.84878	0.0355357	0.0679382
leuA	-0.866565	6.14816	4.82389	0.0359775	0.0686843
yfcH	0.187315	7.48351	4.825	0.0359576	0.0686843
cvrA	-0.492665	7.39222	4.81199	0.0361908	0.0688943
lptA	-0.191071	8.61588	4.81508	0.0361352	0.0688943
yeeX	0.509258	8.0899	4.81274	0.0361773	0.0688943
yihX	0.352379	6.29821	4.81343	0.0361649	0.0688943
atpB	-0.355519	10.178	4.80583	0.0363017	0.0690561
yibF	0.585669	5.80294	4.78642	0.0366538	0.0696763
bcp	-0.409568	8.36809	4.77736	0.0368196	0.0699415
yrdB	-0.419841	5.78784	4.74645	0.0373909	0.0709762
yeaY	0.442028	7.21657	4.74497	0.0374185	0.0709781
loiP	0.580165	6.73653	4.71801	0.0379254	0.0718884
ppdD	-0.67167	-0.129831	4.71002	0.0380771	0.0721247
glnP	-0.596181	7.53673	4.66533	0.0389379	0.0737029
araC	0.558801	5.995	4.66351	0.0389733	0.0737175
rffA	-0.375149	7.33215	4.65787	0.0390837	0.0738739
osmC	0.841993	6.02952	4.64068	0.0394219	0.0744604
queD	0.381744	5.16212	4.63605	0.0395134	0.0745804
mcbA	0.773055	2.96626	4.63331	0.0395677	0.0746301
rsxA	-0.611721	5.95709	4.61962	0.0398404	0.0750915
btuF	-0.336737	6.31475	4.61816	0.0398696	0.0750935
ldtC	-0.964155	4.81939	4.61153	0.0400027	0.0752908
ydeP	0.703283	5.58998	4.6035	0.0401643	0.0755417
hycD	-0.546107	2.2219	4.59156	0.0404062	0.0759202
pyrE	-0.602116	7.59644	4.59076	0.0404224	0.0759202
rpoZ	-0.241434	7.78772	4.58685	0.040502	0.076016
tsaE	0.214939	6.25385	4.58313	0.0405777	0.0761047
bcr	-0.280228	7.47667	4.5693	0.0408612	0.0765824
xseB	-0.285454	4.78192	4.56287	0.0409937	0.0767768
ycdX	0.210975	7.65899	4.55761	0.0411024	0.0769264
znuA	0.493269	6.90392	4.55617	0.0411323	0.0769284
ysaB	0.646929	2.32053	4.55202	0.0412182	0.077035
dusB	-0.607596	9.47562	4.55041	0.0412517	0.0770436
fadI	-0.861767	5.11547	4.53162	0.0416445	0.0777228
exoX	0.416677	4.60867	4.52547	0.0417738	0.0778174
frdD	-0.462082	4.89812	4.52672	0.0417475	0.0778174
murI	-0.317706	7.51255	4.52505	0.0417827	0.0778174
rodZ	-0.204336	8.79301	4.51289	0.04204	0.0782419
yjaG	-0.263149	7.42405	4.4984	0.0423488	0.0787616
modF	-0.420051	7.31213	4.49416	0.0424396	0.0788755
group_7851	0.856893	5.96309	4.4849	0.0426388	0.0791905
ycfL	0.426665	6.25002	4.47931	0.0427593	0.0793592
yciH	0.470091	5.76421	4.47718	0.0428056	0.0793897
allE	0.458589	4.76554	4.46527	0.0430642	0.079814
csgF	0.864519	0.44122	4.44802	0.0434422	0.0804585
ygiF	-0.218823	8.50664	4.44585	0.0434901	0.0804913
fis	-0.651065	6.51219	4.44275	0.0435584	0.0805619
yhfY	-0.379894	2.2241	4.43567	0.043715	0.0807955
group_7810	-1.17111	5.84922	4.4332	0.0437698	0.0808313
ychO	0.270577	5.3449	4.43207	0.043795	0.0808313
yqeB	0.294206	4.62785	4.40814	0.0443301	0.0817623
pbpC	-0.42245	6.59396	4.40363	0.0444318	0.0818933
secE	-0.401154	9.34855	4.38466	0.0448622	0.0825956
ygdI	0.878993	3.11646	4.38411	0.0448748	0.0825956
mltC	-0.282939	6.88376	4.37296	0.04513	0.083008
putP	-0.396596	8.02039	4.36935	0.0452128	0.0831031
ynbE	0.425331	-0.210755	4.33734	0.0459562	0.0844113
yeaL	-0.384378	3.53039	4.33549	0.0459997	0.084433
agp	-0.560596	5.67437	4.31969	0.0463718	0.0850576
yegU	0.447416	4.67571	4.30604	0.0466963	0.0855938
mglB	-1.93685	7.47254	4.30079	0.0468217	0.0857647
ydiL	0.76808	-0.733884	4.2937	0.0469917	0.086017
acs	-1.36479	7.23788	4.28926	0.0470984	0.0860352
group_7270	1.00511	6.86546	4.29024	0.0470748	0.0860352
yqjD	0.765924	7.19691	4.28982	0.0470848	0.0860352
ubiV	-0.774124	3.85045	4.28256	0.0472601	0.0862714
ldtF	-0.351624	7.8721	4.27717	0.0473905	0.0864504
asnB	-0.649929	8.70703	4.26144	0.0477737	0.0870898
metF	-0.55442	3.67882	4.25557	0.0479174	0.0872881
yfdC	0.519999	4.04553	4.25433	0.0479479	0.0872881
yqgA	-0.417207	3.90142	4.25117	0.0480255	0.0873697
citG	0.63089	-0.374433	4.24217	0.0482476	0.0876944
fliO	-2.39478	4.07026	4.23862	0.0483355	0.0876944
slyD	0.27445	10.2145	4.24013	0.0482982	0.0876944
ygfB	-0.218025	7.39007	4.23992	0.0483034	0.0876944
nlpD	0.28478	11.0141	4.22285	0.0487282	0.0883468
yeaQ	0.83677	7.34185	4.19648	0.0493925	0.0894904
ampH	0.295742	7.29913	4.19252	0.0494933	0.0895514
ubiT	0.270648	7.46881	4.19334	0.0494724	0.0895514
group_6224	-0.476426	3.06904	4.18642	0.0496487	0.0897715
lysR	0.433311	3.46478	4.18407	0.0497089	0.0898196
hprR	0.378336	6.04507	4.16566	0.0501819	0.0906129
ghrB	-0.720502	6.57668	4.16211	0.0502739	0.0907176
pyrH	-0.447333	9.14608	4.16063	0.0503121	0.0907251
torT	0.334486	3.84395	4.1527	0.0505182	0.0910352
proP	0.830473	9.08635	4.14987	0.0505919	0.0911063
fumC	0.640821	6.97811	4.12348	0.0512852	0.0922926
yhdH	-0.396594	7.10432	4.1161	0.0514811	0.0925826
kdgT	-0.626559	4.38883	4.11269	0.0515718	0.0926833
yhdY	-0.6007	3.03258	4.10502	0.0517765	0.0929886
pxpB	0.335929	7.24812	4.09857	0.0519496	0.0932366
rsmH	0.211077	9.10747	4.07452	0.0525999	0.0943402
hpf	0.350271	7.38772	4.06765	0.0527874	0.094613
serC	-0.270143	10.0104	4.06135	0.0529599	0.0948584
oxyR	-0.285107	8.01717	4.0512	0.0532393	0.0952947
truA	-0.306629	6.70959	4.04012	0.0535461	0.0957797
mdtK	0.484986	6.55604	4.03607	0.0536587	0.0958525
moaE	0.45528	6.33387	4.03688	0.0536363	0.0958525
lepA	-0.318369	9.24672	4.02063	0.0540907	0.0965596
brnQ	-0.203859	7.5814	4.00649	0.0544895	0.0970728
fliK	-2.34667	5.25349	4.00549	0.0545178	0.0970728
melA	-1.13433	5.03755	4.0064	0.054492	0.0970728
rpoS	0.339168	10.8481	4.00528	0.0545238	0.0970728
nupG	-0.494892	4.94864	4.00327	0.0545808	0.0971095
qseG	0.302562	6.75656	3.99299	0.0548735	0.0975651
rplE	-0.507982	12.6528	3.9915	0.054916	0.0975756
ybeL	0.689716	6.26384	3.96704	0.0556197	0.0987602
hiuH	0.979516	2.97424	3.96141	0.0557832	0.098963
rhlB	-0.363072	8.62359	3.96055	0.0558082	0.098963
secB	0.293869	8.98138	3.94031	0.0564006	0.0999133
yjaH	-0.312028	6.31789	3.93969	0.056419	0.0999133
cdh	0.451601	5.54387	3.93446	0.0565732	0.10012
group_16229	-0.245924	9.42315	3.92515	0.0568489	0.100541
tmcA	-0.407015	8.40757	3.92373	0.0568912	0.100549
ais	0.907883	6.18125	3.90457	0.0574639	0.10136
arnE	-0.53605	4.16044	3.90475	0.0574585	0.10136
rraB	0.294699	8.47155	3.90465	0.0574613	0.10136
gntX	0.466735	5.78508	3.89992	0.0576039	0.10154
lptF	-0.267336	8.37893	3.88644	0.0580116	0.102191
flgJ	-1.99814	6.41428	3.88217	0.0581415	0.102285
mlc	-0.415164	6.34952	3.88326	0.0581084	0.102285
csiE	0.617686	3.0862	3.88007	0.0582057	0.10233
mnmH	0.269383	5.87825	3.86243	0.0587464	0.103213
moeA	0.35435	7.57272	3.851	0.0590997	0.103765
rbn	0.234173	5.41645	3.84907	0.0591594	0.103801
yfgM	-0.233333	8.60161	3.84727	0.0592155	0.103832
yegV	0.408397	4.66469	3.84581	0.059261	0.103843
fadM	-0.400085	3.15524	3.82805	0.0598165	0.104748
fruK	0.825583	5.25415	3.81419	0.0602537	0.105444
ccmB	-0.271825	4.44641	3.79386	0.0609022	0.106509
evgA	-0.609759	6.26002	3.77929	0.0613714	0.107189
yaeR	0.392097	5.21053	3.77952	0.061364	0.107189
galM	-0.351612	9.17917	3.77317	0.06157	0.107342
yceK	-0.55322	0.567671	3.7739	0.0615461	0.107342
yibL	-0.400063	7.25809	3.77286	0.06158	0.107342
rhaD	-0.360461	1.20982	3.76999	0.0616734	0.107435
yheO	-0.259678	7.69061	3.75171	0.0622712	0.108335
yidH	-0.395278	3.33982	3.75203	0.0622607	0.108335
hemB	-0.434159	8.66061	3.74537	0.0624801	0.108627
yjjB	0.533212	0.919821	3.74364	0.0625373	0.108656
mutM	-0.414687	5.84912	3.735	0.0628236	0.109082
yecJ	0.432017	3.21402	3.71341	0.0635453	0.110264
proV	1.00335	5.33914	3.7094	0.0636803	0.110426
queC	-0.283348	6.32774	3.70473	0.063838	0.110628
pyrG	-0.217531	10.333	3.67754	0.0647651	0.112161
ygaM	1.00183	6.3218	3.6686	0.0650734	0.112622
glpD	0.764672	7.12589	3.66449	0.0652154	0.112795
dapB	-0.800163	8.52787	3.65499	0.0655454	0.113292
atpF	-0.350326	10.4241	3.64391	0.0659328	0.113888
eutP	-0.571905	0.480635	3.635	0.0662462	0.114355
fusA	-0.510181	14.2457	3.63369	0.0662923	0.114361
araG	0.655147	3.88021	3.62904	0.0664565	0.11457
hofN	0.42812	2.07895	3.61985	0.0667826	0.115058
ptsI	-0.252478	11.1118	3.61081	0.067105	0.115538
truB	-0.402119	8.73334	3.60847	0.0671889	0.115608
WP_000825639.1	-0.811846	2.9581	3.60506	0.0673112	0.115744
frmA	0.438989	8.00903	3.59426	0.0677001	0.116263
ompR	0.374713	6.85162	3.59484	0.0676791	0.116263
purR	-0.52508	8.0011	3.58713	0.0679583	0.116348
purU	-0.238765	8.33506	3.58735	0.0679501	0.116348
thiK	0.262478	6.74183	3.58759	0.0679413	0.116348
yebW	0.536266	2.80945	3.59098	0.0678188	0.116348
yggM	0.478273	3.0702	3.58687	0.0679675	0.116348
fliR	-2.04037	3.57021	3.58209	0.0681412	0.11657
yjcH	-1.22321	2.62336	3.57293	0.0684754	0.117067
ppdB	0.27497	3.4991	3.57168	0.0685212	0.11707
rplM	-0.502388	11.7636	3.56238	0.0688628	0.117578
sucA	-0.40892	12.4879	3.56097	0.0689148	0.117592
fghA	0.5666	5.78868	3.54813	0.0693898	0.118326
yehW	-0.663178	4.29478	3.54371	0.0695541	0.118531
yqaE	0.963422	-0.436483	3.53426	0.0699072	0.119057
sucC	-0.419961	11.3479	3.51256	0.0707255	0.120373
hypE	0.272465	5.59976	3.50822	0.0708902	0.1205
yhcN	1.02799	7.16755	3.50837	0.0708844	0.1205
ansP	0.48983	5.4528	3.50587	0.0709798	0.120575
lapA	0.215533	5.41028	3.50351	0.0710699	0.120651
ldhA	-0.535265	7.36043	3.49242	0.0714944	0.121295
betA	-0.566947	9.33425	3.47	0.0723614	0.122688
tehA	0.234561	5.09411	3.46807	0.0724367	0.122737
group_4513	0.567404	4.69612	3.46489	0.0725609	0.122764
holB	-0.269742	7.28025	3.4635	0.0726151	0.122764
rne	0.226369	10.8544	3.4657	0.0725293	0.122764
rpsN	-0.48066	12.0686	3.46295	0.0726367	0.122764
yggS	0.182542	6.39082	3.44474	0.0733528	0.123896
fliP	-2.09458	4.93492	3.44175	0.0734709	0.124017
efp	-0.282842	9.57525	3.43693	0.0736624	0.124262
prfA	-0.323208	8.17531	3.42747	0.074039	0.124818
ulaA	-0.543256	3.08745	3.42608	0.0740949	0.124833
gpmA	-0.236113	10.8672	3.42029	0.0743267	0.125145
kdpC	0.428275	4.11481	3.41647	0.0744804	0.125167
tsaA	0.392136	5.73997	3.41702	0.0744582	0.125167
yeiQ	-1.30222	6.23406	3.41664	0.0744732	0.125167
robA	0.220934	8.63546	3.40902	0.0747808	0.125592
dapA	0.162598	10.5369	3.39771	0.0752395	0.126283
ddlB	-0.182225	9.06347	3.39383	0.0753972	0.126389
ulaG	-0.495356	4.67188	3.3945	0.0753699	0.126389
narK	-1.54107	6.60922	3.38946	0.0755758	0.126608
cutA	-0.268235	4.43313	3.37658	0.0761047	0.127414
pyrF	0.357508	7.62605	3.3753	0.0761575	0.127423
sdhB	-0.424988	10.3894	3.361	0.0767502	0.128334
codB	-0.686637	7.55265	3.35652	0.0769367	0.128565
ydcK	0.673478	4.14818	3.32134	0.078421	0.130964
cecR	0.366907	4.34714	3.31547	0.0786718	0.1313
rpsU	-0.32773	10.2843	3.30416	0.0791576	0.132028
yqfA	0.510101	6.46354	3.30247	0.0792302	0.132067
yfaP	0.382928	1.98567	3.29956	0.079356	0.132194
yceI	0.617998	6.56289	3.29013	0.0797646	0.132792
yijF	0.429451	1.57402	3.28274	0.0800867	0.133245
mlaF	0.308149	8.2628	3.28104	0.0801608	0.133285
rplT	0.408108	11.3736	3.27131	0.0805874	0.133874
yqhH	0.486572	0.179315	3.27067	0.0806156	0.133874
fucI	-0.413742	3.94258	3.26854	0.0807095	0.133878
selB	-0.18912	8.30938	3.26833	0.0807186	0.133878
yaiA	-0.352944	3.85584	3.26711	0.0807724	0.133884
gudP	-0.37156	2.20933	3.26093	0.0810455	0.134227
ydcH	-0.446976	3.78843	3.26016	0.0810799	0.134227
yheU	-0.320194	3.31208	3.2569	0.0812242	0.134383
moaC	0.428935	6.59085	3.24375	0.0818102	0.135268
dnaJ	0.48544	9.09686	3.24126	0.0819214	0.135368
sad	-0.431693	6.89444	3.23293	0.082296	0.135903
selA	-0.19992	7.67126	3.22794	0.0825209	0.13619
araF	0.756044	3.46695	3.2227	0.0827579	0.136497
nupC	-0.547883	7.41397	3.2103	0.0833223	0.137343
trmD	-0.518788	12.216	3.20333	0.0836414	0.137784
holE	0.53027	3.46463	3.19214	0.0841567	0.138547
cra	-0.245591	7.89366	3.18289	0.0845853	0.139166
pgpA	-0.490126	5.91586	3.17582	0.0849145	0.139622
uhpC	-0.460485	6.29131	3.15525	0.0858808	0.141124
flgI	-1.85095	6.94762	3.15137	0.0860642	0.141251
secG	0.615604	10.2166	3.15249	0.0860113	0.141251
clpS	0.278349	6.96354	3.12375	0.0873847	0.14333
hisQ	-0.350096	5.93951	3.11802	0.0876615	0.143696
rpsK	-0.408838	11.7898	3.11647	0.0877365	0.14373
mdtF	-0.910426	7.41328	3.11186	0.0879601	0.144008
yhjG	0.802731	7.56515	3.10603	0.088244	0.144384
yadH	0.241773	5.49818	3.09781	0.0886454	0.144952
opgE	-0.580437	5.70291	3.09337	0.0888635	0.14522
ydjK	0.484195	2.1038	3.08609	0.0892222	0.145717
flhe	-1.33614	3.57285	3.08295	0.0893773	0.145881
nudI	-0.337868	4.63479	3.06985	0.0900281	0.146853
nanA	-0.635232	3.85317	3.0651	0.0902651	0.146992
sdhE	0.243842	5.76309	3.06483	0.0902788	0.146992
znuB	0.18306	5.56413	3.06512	0.0902643	0.146992
csrA	0.32479	1.73289	3.06088	0.0904769	0.147225
ymdA	-1.71385	4.0525	3.05111	0.0909683	0.147934
hemA	0.237169	8.99702	3.04565	0.0912446	0.148293
ysaA	0.264344	3.58265	3.03205	0.0919365	0.149327
trxB	-0.193169	10.5841	3.01867	0.0926229	0.15035
ydhB	0.259964	5.36876	3.01542	0.0927904	0.15053
astB	-0.807447	7.09152	3.0085	0.0931483	0.151019
tal	0.300634	9.05048	2.99774	0.0937086	0.151835
tolB	-0.17303	10.8644	2.98108	0.0945827	0.153159
btsS	-0.543973	6.34676	2.97737	0.094779	0.153383
kdpA	0.878894	5.02524	2.97353	0.0949826	0.153619
yfaA	-0.705087	4.00292	2.97225	0.0950504	0.153636
rho	-0.358937	9.78241	2.96887	0.09523	0.153833
folP	-0.2169	7.09311	2.96097	0.0956511	0.15442
kdpB	0.71618	5.46383	2.9578	0.0958205	0.1546
yfcJ	-0.518764	6.1723	2.95666	0.0958815	0.154605
yiiQ	-0.317631	5.44466	2.93821	0.0968767	0.156115
modA	0.477844	7.01723	2.92859	0.0973998	0.156863
gntU	-0.405346	4.8108	2.90799	0.0985318	0.158495
srlR	-0.34479	5.34102	2.90899	0.0984766	0.158495
ttdB	0.430724	1.37223	2.9065	0.0986141	0.158532
fic	0.565426	5.7686	2.89286	0.0993723	0.159654
fecI	-2.23308	6.57564	2.88355	0.0998939	0.160299
prpE	0.285887	3.81613	2.88461	0.0998342	0.160299
ogt	-0.287065	5.80941	2.88058	0.100061	0.16047
ettA	-0.310818	10.1463	2.8621	0.101107	0.162051
acnA	0.50468	8.74581	2.85987	0.101234	0.162151
glpG	-0.228992	7.72317	2.85888	0.101291	0.162151
sufD	-0.482774	6.70271	2.85571	0.101472	0.162343
yjeJ	0.497734	4.79528	2.85413	0.101562	0.16239
bax	0.457372	6.71684	2.8478	0.101926	0.162874
yjdN	0.776639	3.17645	2.84283	0.102211	0.163232
adeQ	0.369052	1.78947	2.84109	0.102312	0.163296
tmk	-0.218678	6.82695	2.83881	0.102444	0.163408
queF	-0.197754	6.57	2.8253	0.103229	0.164561
sapD	-0.277318	6.2446	2.80914	0.104176	0.165973
yfiR	0.398945	6.08895	2.79236	0.105171	0.167457
bcsZ	-0.737739	7.68435	2.78587	0.105558	0.167948
ubiX	-0.405931	6.59233	2.78509	0.105605	0.167948
dedD	0.170927	7.8616	2.78262	0.105753	0.168083
xthA	0.259783	7.34488	2.77782	0.106041	0.168441
digH	0.30384	5.70559	2.76345	0.10691	0.169664
yqfB	0.290632	4.93559	2.76298	0.106938	0.169664
rutF	0.633653	1.05252	2.75579	0.107377	0.170258
ydjY	0.380907	2.44457	2.75362	0.107509	0.170366
alkB	0.380341	3.53763	2.74285	0.10817	0.171311
yhaK	0.277864	3.17569	2.73801	0.108468	0.171682
mdtB	-0.346577	6.21105	2.73098	0.108903	0.172166
ybjJ	-0.283384	5.45573	2.73108	0.108897	0.172166
yebF	0.69065	7.47073	2.71633	0.109817	0.173508
tdcE	0.325921	5.06276	2.70807	0.110335	0.174224
hxpB	-0.277736	6.59825	2.70559	0.110491	0.174355
lplT	0.167518	6.54309	2.70467	0.110549	0.174355
yehX	-0.594572	5.31841	2.70248	0.110688	0.17447
trpD	0.266755	5.26562	2.68469	0.111819	0.17615
ygaC	0.455706	2.91123	2.67518	0.112429	0.177006
yggX	0.274349	5.33915	2.65354	0.113832	0.179109
yraP	0.227116	7.3681	2.65109	0.113992	0.179255
agaV	0.850731	1.7103	2.63729	0.114899	0.180575
carA	-0.601944	10.0653	2.63496	0.115053	0.18071
pepQ	0.191697	9.19868	2.62955	0.115411	0.181165
eno	0.359318	10.5542	2.62694	0.115584	0.181224
fliH	-1.85496	5.89068	2.62783	0.115525	0.181224
mtnN	-0.224272	8.21191	2.61962	0.116072	0.181883
asr	-1.84214	7.2493	2.60468	0.117074	0.183345
dauA	-0.372879	5.68987	2.60357	0.117149	0.183355
ydhW	0.301832	1.91378	2.60051	0.117356	0.183571
mzrA	0.311951	6.13922	2.59373	0.117815	0.184181
bsmA	0.476791	3.59909	2.58846	0.118174	0.184635
yjfL	0.655873	0.981502	2.58311	0.11854	0.185097
recA	-0.262753	10.2272	2.57641	0.118999	0.185706
gadC	1.10238	6.16527	2.5599	0.12014	0.187376
yccF	0.291955	3.50799	2.54982	0.120843	0.188363
csgE	0.637958	0.865844	2.53246	0.122065	0.190157
kdgR	0.634176	7.5951	2.5272	0.122438	0.190626
yeaE	-0.288754	5.58897	2.5185	0.123058	0.191479
yedI	0.187772	6.48477	2.51031	0.123645	0.192281
qorA	0.358021	6.76333	2.50878	0.123755	0.192339
hinT	0.319982	6.70459	2.50495	0.124031	0.192656
malM	-1.5259	4.33663	2.50191	0.12425	0.192884
aceA	0.642897	6.26842	2.49694	0.12461	0.19333
tolR	-0.193497	7.41382	2.48691	0.12534	0.19435
rplQ	-0.403957	11.7137	2.48407	0.125547	0.194558
fliN	-1.84288	5.19593	2.48256	0.125658	0.194617
glpT	0.586994	4.29108	2.47828	0.125971	0.194876
smrA	0.294671	5.3214	2.47892	0.125925	0.194876
fpr	0.389532	7.14515	2.47699	0.126066	0.194909
flgH	-1.77036	6.47922	2.47236	0.126407	0.195323
ribD	0.186505	7.71541	2.47107	0.126502	0.195357
glgA	-0.34618	8.48359	2.4667	0.126826	0.195743
panD	0.256623	7.88042	2.46388	0.127034	0.195952
fliM	-1.83812	7.02158	2.45264	0.127871	0.197129
tehB	0.232688	5.89997	2.45029	0.128047	0.197286
ybgC	-0.26438	7.48738	2.44774	0.128238	0.197465
ygaP	-0.673016	4.94295	2.44503	0.128441	0.197665
rplS	-0.47735	10.5481	2.44126	0.128725	0.197987
rlmB	-0.257188	7.77534	2.43927	0.128874	0.198103
fur	0.165752	9.18505	2.4326	0.129379	0.198763
ilvD	0.216967	8.71189	2.41862	0.130443	0.200283
metR	0.357029	3.76278	2.40698	0.131337	0.201539
mtlA	0.272593	7.28346	2.39753	0.132067	0.202544
cheY	1.34303	6.71462	2.3926	0.132451	0.203016
ybhF	0.3229	7.38737	2.39082	0.132589	0.203111
ulaF	-0.521252	4.44891	2.38832	0.132785	0.203177
zupT	0.232844	7.08299	2.38849	0.132771	0.203177
fadH	0.541247	3.66686	2.37349	0.133948	0.204634
fliJ	-1.79332	3.53981	2.37131	0.134121	0.204634
mdtG	0.273766	3.544	2.3727	0.134011	0.204634
waaH	-0.447976	5.12191	2.37303	0.133985	0.204634
yfiL	0.517489	3.51324	2.3715	0.134106	0.204634
rsmB	-0.464446	7.38233	2.36956	0.134259	0.204728
cusC	-1.21431	4.51096	2.36063	0.134968	0.205691
aslB	-0.48689	4.76399	2.34986	0.135828	0.206648
yiaK	-0.373596	1.99454	2.35075	0.135757	0.206648
yrbG	0.168925	7.20902	2.35128	0.135715	0.206648
aceB	0.665562	6.22925	2.34523	0.1362	0.20681
baeR	-0.318949	5.3544	2.34445	0.136262	0.20681
cbpM	0.409501	4.96727	2.34617	0.136125	0.20681
flgF	-1.86231	7.67649	2.3452	0.136203	0.20681
ppiC	0.473626	4.85246	2.34371	0.136323	0.20681
lpxH	-0.247645	6.78091	2.34039	0.13659	0.207098
syd	0.172248	6.89371	2.33517	0.137012	0.20762
rpsH	-0.426725	11.2716	2.33202	0.137268	0.207889
hflX	0.152177	10.0147	2.32654	0.137713	0.208327
yqhC	0.229029	4.8233	2.3268	0.137693	0.208327
ihfB	-0.161196	7.56445	2.31882	0.138345	0.209139
yoaG	0.922878	-0.944086	2.31806	0.138406	0.209139
ydcU	0.512409	3.00837	2.31585	0.138588	0.209295
yhhW	-0.268753	4.87678	2.31213	0.138893	0.209637
argD	0.279894	5.53401	2.29538	0.140281	0.211223
argG	-0.300371	7.48573	2.29641	0.140195	0.211223
fliG	-1.7435	7.15062	2.29385	0.140408	0.211223
mscS	0.358105	9.36391	2.29277	0.140498	0.211223
rimM	-0.43522	12.1049	2.2933	0.140454	0.211223
xni	-0.282568	5.62752	2.29299	0.14048	0.211223
yfcF	-0.315103	4.83941	2.29721	0.140128	0.211223
glnE	-0.217596	9.26758	2.29008	0.140723	0.211441
aroM	-0.339485	5.19071	2.28892	0.14082	0.211465
fruB	0.977409	5.53937	2.288	0.140897	0.211465
yggE	0.484924	7.08798	2.28622	0.141046	0.211569
yjfI	-0.854355	1.81938	2.28011	0.141559	0.212219
glpA	0.598633	3.19582	2.27383	0.142089	0.212894
epmB	-0.222758	7.5238	2.2644	0.142889	0.213932
rplN	-0.360352	11.6902	2.26378	0.142942	0.213932
grxC	0.236217	6.82917	2.26178	0.143112	0.214066
rpsP	-0.415008	10.0114	2.2551	0.143683	0.2148
apaH	-0.263401	7.41802	2.25322	0.143844	0.21492
yhhX	0.34844	6.35356	2.23971	0.145008	0.216538
ybbP	-0.205008	6.59046	2.23315	0.145577	0.217266
fliE	-1.70014	5.25609	2.23005	0.145848	0.217548
glnB	-0.294784	6.87928	2.22449	0.146334	0.218029
yiaL	-0.642775	-0.46437	2.22449	0.146333	0.218029
apbC	-0.217434	9.18315	2.22316	0.14645	0.218081
dtpA	-0.424757	8.93557	2.22084	0.146653	0.218261
mepK	-0.243847	7.37936	2.20617	0.147948	0.220065
hldE	-0.181413	9.22275	2.19802	0.148672	0.221019
ydjE	0.459783	3.3097	2.16527	0.151627	0.225287
flgE	-1.81451	9.05464	2.15024	0.153007	0.227084
norV	0.37547	3.08818	2.15084	0.152952	0.227084
ydcI	0.295931	7.44594	2.14902	0.153119	0.227124
yaiZ	-0.530167	2.10165	2.14178	0.153789	0.227991
cydD	-0.181273	7.27532	2.13772	0.154167	0.228424
apaG	-0.215784	6.98714	2.13258	0.154647	0.229008
epd	-0.149245	8.22423	2.12688	0.155181	0.229671
ycaC	0.984754	6.52055	2.11921	0.155901	0.23061
yejE	-0.294279	5.33138	2.10918	0.156852	0.231887
plsB	-0.17879	9.46297	2.09344	0.158356	0.233981
yiaC	0.212546	3.00809	2.08992	0.158695	0.234351
fadD	-0.391157	7.17218	2.08287	0.159375	0.235087
modC	0.391881	6.57322	2.08267	0.159395	0.235087
nlpI	0.25462	11.78	2.08203	0.159457	0.235087
cnoX	0.275574	8.04296	2.08046	0.159609	0.235181
metI	-0.268706	6.66758	2.07897	0.159754	0.235264
fadA	-0.5494	5.09409	2.07683	0.159961	0.23544
cheZ	1.19694	7.40742	2.07568	0.160074	0.235475
narW	0.518101	2.53546	2.06647	0.160973	0.236668
katG	-0.321264	10.2144	2.05853	0.161754	0.237684
aroD	0.310236	5.53842	2.02826	0.16477	0.241983
ytfQ	0.478144	4.11027	2.02595	0.165004	0.242193
ykgF	0.324654	5.26033	2.02453	0.165147	0.24227
ptsN	-0.215426	7.25881	2.01745	0.165864	0.243189
evgS	-0.51902	7.30186	2.0155	0.166063	0.243212
garR	0.276265	4.77468	2.01561	0.166052	0.243212
ynfA	0.192075	4.0048	2.00793	0.166834	0.244208
hycH	0.223261	3.05869	2.00652	0.166978	0.244285
flgG	-1.62666	7.29001	2.00122	0.167523	0.244813
prs	-0.374101	9.21573	2.00174	0.167469	0.244813
yccA	-0.475856	7.0155	1.99346	0.168322	0.245846
ymdF	-1.26169	1.44385	1.99219	0.168453	0.245903
mepS	-0.345394	8.67104	1.9845	0.169251	0.246932
flk	-0.15876	6.4572	1.98249	0.169461	0.247104
mntP	0.685921	4.30305	1.97726	0.170007	0.247765
pdxJ	-0.193457	7.66299	1.96915	0.170858	0.248868
emrY	0.387709	2.33801	1.94927	0.172965	0.251663
yceD	0.33937	11.6757	1.94944	0.172947	0.251663
seqA	-0.111254	8.11135	1.94833	0.173066	0.251673
ypfG	-0.355683	5.37183	1.94719	0.173188	0.251712
nanR	0.228993	6.13717	1.94367	0.173564	0.252122
uxaB	0.43877	4.95953	1.94092	0.17386	0.252415
hslV	0.35265	7.35989	1.9297	0.175071	0.254033
arnF	-0.403448	2.7025	1.92726	0.175336	0.25428
pspE	0.372132	5.12897	1.9202	0.176104	0.255255
tolA	-0.155961	9.3794	1.91607	0.176555	0.25577
ybaT	0.635621	6.58062	1.91288	0.176905	0.256138
lpxL	0.327635	4.5583	1.91177	0.177027	0.256175
cheB	1.30717	7.36586	1.90872	0.177362	0.256521
yhcO	0.654495	2.83512	1.89571	0.178801	0.258462
rpmG	-0.464397	4.48978	1.89038	0.179394	0.259179
fixC	0.529239	2.95131	1.88482	0.180017	0.259797
nadK	-0.218567	5.88088	1.88488	0.18001	0.259797
pta	0.433215	2.54214	1.86316	0.182464	0.263186
uvrY	-0.131147	8.69729	1.8616	0.182642	0.2633
yeiS	0.369512	2.3576	1.85352	0.183566	0.26449
aidB	0.494214	6.80007	1.84965	0.184011	0.264988
nagZ	0.191429	7.92402	1.84177	0.18492	0.26601
sufB	-0.421622	6.99232	1.8424	0.184847	0.26601
yeiW	-0.615506	1.81697	1.83529	0.185672	0.266947
nhaB	0.266392	6.78535	1.82905	0.186399	0.26756
rpsM	-0.31041	11.8418	1.83056	0.186223	0.26756
tcyL	-0.200439	5.86997	1.82951	0.186346	0.26756
osmY	0.691316	9.27081	1.82153	0.187282	0.268682
flgM	1.15189	5.18966	1.82019	0.187439	0.268763
trmA	-0.271815	6.56914	1.8134	0.18824	0.269766
fadB	-0.613621	6.28413	1.80182	0.189616	0.271593
yafE	0.325775	5.15399	1.79992	0.189842	0.271771
flgD	-1.72246	7.7581	1.79242	0.190742	0.272766
ybiO	0.299928	4.81478	1.79264	0.190715	0.272766
yraN	-0.142471	5.16856	1.78276	0.191907	0.274285
smpB	-0.179201	6.92165	1.77534	0.192808	0.275425
ybiX	-0.500911	3.41481	1.77127	0.193304	0.275986
fumB	-0.369904	9.51489	1.76632	0.19391	0.276703
yfhR	-0.498416	2.18776	1.76244	0.194387	0.277236
yidF	-0.406631	3.89849	1.75963	0.194733	0.27758
map	-0.155629	8.62575	1.75706	0.19505	0.277815
motB	1.36581	7.50965	1.75661	0.195106	0.277815
manZ	0.462801	7.69283	1.75451	0.195365	0.278036
creD	0.329525	4.495	1.74479	0.196573	0.279599
rpiA	0.458776	7.58168	1.74398	0.196674	0.279599
mdtE	-0.828224	5.46438	1.7331	0.198037	0.281388
cpxA	-0.21038	8.73176	1.73178	0.198204	0.281475
fimD	-1.18161	8.1146	1.72903	0.19855	0.281817
hisG	0.385597	7.68867	1.71267	0.200628	0.284614
acpT	0.319735	3.92444	1.70091	0.202139	0.286605
yccJ	0.627293	6.0046	1.69565	0.202819	0.287416
napB	0.176986	3.99442	1.69014	0.203534	0.288191
znuC	0.160702	5.6628	1.68978	0.203582	0.288191
glgS	0.441262	2.43308	1.68678	0.203972	0.28859
yidA	-0.292757	6.07061	1.68584	0.204095	0.288612
mtfA	0.347149	5.22767	1.6845	0.20427	0.288706
dpiA	0.163561	4.42081	1.68026	0.204825	0.289338
pheP	-0.30246	6.83809	1.67869	0.205031	0.289474
dpiB	0.172897	5.94171	1.67595	0.205391	0.289676
mltA	-0.178364	8.35539	1.67671	0.205291	0.289676
ygdQ	-0.283548	5.73624	1.66534	0.206793	0.2915
fliL	-1.54356	5.51533	1.6446	0.209567	0.295254
yqjG	0.422505	5.57011	1.63795	0.210467	0.296365
thrS	-0.110842	11.8959	1.63671	0.210636	0.296446
ulaE	-0.517817	4.66857	1.63325	0.211106	0.296951
sirB1	0.171151	7.98712	1.63164	0.211325	0.297103
greA	-0.266788	7.43369	1.62835	0.211774	0.297577
rplR	-0.36217	11.3944	1.6244	0.212314	0.298179
ubiD	-0.133169	9.34161	1.62154	0.212707	0.298574
mlaE	0.179915	8.09324	1.61681	0.213357	0.299329
ebgR	0.197262	5.13229	1.60724	0.214684	0.301031
roxA	0.204938	8.59072	1.60316	0.215251	0.301669
lapB	0.139641	7.71072	1.59906	0.215824	0.302312
ydiB	0.270109	2.45061	1.59727	0.216074	0.302504
ymgG	-0.569301	4.22569	1.59613	0.216233	0.302568
yihG	-0.368534	5.09198	1.58993	0.217105	0.303629
stpA	0.497979	6.59454	1.58429	0.217902	0.304583
yedD	0.178113	6.60896	1.57542	0.219162	0.306184
argB	0.270002	5.22596	1.56609	0.220498	0.307666
betT	-0.430428	8.39639	1.56479	0.220684	0.307666
livM	0.232252	3.8472	1.56593	0.220519	0.307666
ydcS	0.403684	4.7513	1.56517	0.220629	0.307666
ydhF	0.297578	6.06222	1.56248	0.221016	0.307968
ydjX	-0.317207	1.60855	1.56081	0.221257	0.308142
alaS	0.103266	11.9036	1.55548	0.222028	0.309055
pabB	-0.205144	6.44543	1.55327	0.222348	0.309177
yiaF	-0.220991	8.93396	1.55355	0.222307	0.309177
rplX	-0.303392	11.5373	1.54838	0.223059	0.309843
trmN	-0.232775	6.11119	1.54884	0.222993	0.309843
cheR	1.25717	7.19799	1.53995	0.224293	0.311395
ulaB	-0.313281	1.47523	1.53432	0.22512	0.31238
uraA	-0.41579	7.57915	1.52915	0.225884	0.313278
prkB	-0.186979	5.65303	1.52475	0.226537	0.313855
thiM	-0.620817	6.68801	1.52415	0.226625	0.313855
yqjE	0.41851	7.61516	1.52396	0.226653	0.313855
menI	0.159112	6.32871	1.52109	0.227081	0.314283
flgN	1.08708	5.7422	1.51338	0.228234	0.315716
ycfJ	0.49325	4.88233	1.51232	0.228393	0.315773
proX	-0.315124	4.29731	1.51142	0.228528	0.315795
csgG	-0.809463	4.83871	1.50698	0.229197	0.316555
ispD	-0.110123	7.92889	1.49992	0.230263	0.317863
tar	1.29843	8.59711	1.49893	0.230413	0.3179
ydjM	0.309327	3.32721	1.49818	0.230528	0.3179
nadB	-0.283495	4.87319	1.49378	0.231197	0.318642
ybaP	0.430306	6.03213	1.49307	0.231305	0.318642
yjcO	0.441107	5.43679	1.48599	0.232388	0.319969
thiD	-0.637643	6.68062	1.48261	0.232907	0.320518
hisM	-0.26691	5.53438	1.47462	0.234141	0.321883
nuoB	0.154008	9.47439	1.47483	0.234107	0.321883
ytjB	0.166888	5.68682	1.47348	0.234316	0.321959
zapD	0.11602	7.78208	1.46813	0.235149	0.322936
ftsB	0.114789	6.9729	1.45843	0.236664	0.324016
mrcA	0.296195	8.99566	1.46044	0.236348	0.324016
rfaF	-0.189505	8.54702	1.45939	0.236513	0.324016
rplF	-0.348994	12.3604	1.46052	0.236336	0.324016
yajD	0.259902	6.28132	1.45969	0.236467	0.324016
yhbP	-0.381122	3.8517	1.45848	0.236657	0.324016
glgB	-0.293911	9.08833	1.45307	0.237508	0.324772
ybhS	0.248611	5.73588	1.4526	0.237582	0.324772
yeaR	0.603125	3.55007	1.45279	0.237552	0.324772
caiA	0.143415	5.66244	1.44116	0.239394	0.327082
ung	0.179931	6.50811	1.43905	0.239731	0.327375
clsB	0.527191	4.96459	1.43488	0.240397	0.328116
moeB	0.20294	6.91912	1.43236	0.240802	0.3285
kbl	-0.227114	10.2196	1.42884	0.241366	0.328934
yhcB	0.123388	8.20776	1.4289	0.241357	0.328934
betB	-0.350185	9.69711	1.42373	0.24219	0.329865
leuB	-0.422819	6.28902	1.42248	0.242392	0.329865
rspA	-0.461401	2.38714	1.42231	0.24242	0.329865
tdcD	-0.249257	3.34289	1.41855	0.243029	0.330524
mntH	-0.173364	7.32777	1.41573	0.243487	0.330979
ppx	-0.166605	8.41858	1.40542	0.245173	0.333101
fabB	0.194647	10.4382	1.4043	0.245357	0.33318
flgC	-1.55655	6.25448	1.40299	0.245572	0.33323
tdcG	-0.166682	4.55962	1.40256	0.245643	0.33323
lolA	-0.135526	7.90363	1.39595	0.246733	0.334538
tsx	-0.333583	9.29776	1.39371	0.247105	0.334702
ybhP	0.57354	4.66325	1.39438	0.246993	0.334702
sucD	-0.263751	10.8625	1.38599	0.248389	0.33627
manY	0.374705	7.58386	1.36675	0.251625	0.340337
ybhR	0.287662	4.32546	1.36586	0.251775	0.340337
yfbU	0.208622	7.29441	1.36596	0.251759	0.340337
nirC	-0.401514	3.12941	1.36095	0.252611	0.341294
gmhB	0.134996	6.66638	1.35939	0.252877	0.341481
hemD	-0.155219	7.71578	1.35833	0.253058	0.341551
gntR	0.162594	7.33749	1.35547	0.253548	0.342039
glpK	0.287154	6.08045	1.3521	0.254126	0.342567
rpsE	-0.330226	12.0693	1.35169	0.254196	0.342567
dadA	0.276272	9.68292	1.34589	0.255195	0.343739
ygcU	-0.317883	2.81775	1.34232	0.255812	0.344398
ybdK	0.4815	5.1996	1.3394	0.25632	0.344907
yfeO	0.229101	3.93081	1.33725	0.256694	0.345235
pqiB	-0.145812	8.02186	1.33597	0.256915	0.34536
ppa	0.158031	10.307	1.33385	0.257286	0.345683
yjdI	0.511103	3.7749	1.33301	0.257433	0.345707
ftsP	-0.19571	7.52762	1.33046	0.257878	0.345956
rpmF	-0.360974	7.11675	1.33085	0.257809	0.345956
emrD	0.296362	6.44601	1.32593	0.258673	0.346673
rlmI	-0.190758	7.9796	1.32639	0.258592	0.346673
hemX	0.163404	8.64298	1.32495	0.258846	0.346684
sltY	0.196998	7.30245	1.32441	0.258941	0.346684
fre	-0.166441	8.41929	1.31821	0.260035	0.347974
yhjR	0.223936	5.20642	1.31484	0.260632	0.348598
tyrB	-0.298536	7.97821	1.31371	0.260831	0.34869
cheA	1.12429	8.92375	1.30742	0.261951	0.349662
envZ	-0.145829	7.48559	1.30808	0.261834	0.349662
fimH	-0.778846	6.07315	1.30823	0.261807	0.349662
trpB	0.187085	6.61947	1.30416	0.262535	0.350265
[truncated: 668 more rows]

## Sheet: iron acquisition
genes	logFC	logCPM	F	PValue	FDR
aroA	-1.65408	9.31097	133.068	1.59624e-12	3.04083e-10
aroB	-0.963118	10.0378	58.6996	1.56996e-08	4.55117e-07
aroD	0.310236	5.53842	2.02826	0.16477	0.241983
aroE	-0.697711	8.25644	21.7987	5.98977e-05	0.000314463
aroF	0.0649851	7.1266	0.255293	0.617084	0.703017
aroG	0.410587	8.48255	4.8981	0.0346782	0.0666108
aroH	-1.05487	6.93861	36.5728	1.24667e-06	1.25942e-05
aroK	-1.01491	9.21453	48.6567	9.75709e-08	1.67885e-06
aroL	-0.72846	6.50049	28.5044	9.0843e-06	6.60159e-05
aroM	-0.339485	5.19071	2.28892	0.14082	0.211465
aroP	0.434137	6.87594	6.26986	0.0179811	0.0376126
entA	-2.10414	6.65072	15.8277	0.000408055	0.00157951
entB	-2.60157	7.02499	18.5195	0.000166325	0.000743032
entC	-3.39707	7.06242	28.3239	9.52801e-06	6.86789e-05
entE	-3.2854	7.42679	26.0344	1.76895e-05	0.000113409
entF	-2.3447	8.69809	18.4418	0.000170554	0.000754339
entH	-2.13443	5.68486	19.521	0.000120802	0.000560312
entS	-1.76681	6.48684	28.7489	8.51826e-06	6.24126e-05
exbB	-1.79004	9.21702	53.5501	3.8948e-08	8.87821e-07
exbD	-1.58532	7.52122	30.985	4.79085e-06	3.89549e-05
feoA	-1.23094	4.48517	6.38572	0.017042	0.0360435
feoB	-1.17943	9.31329	9.59656	0.00422195	0.0113852
feoC	-1.35873	5.75093	12.3803	0.00141273	0.00457251
fepA	-2.52553	8.90927	20.8213	8.05945e-05	0.000401478
fepB	-1.80403	6.12622	20.5486	8.7652e-05	0.00043189
fepC	-1.54565	5.84609	19.7673	0.000111787	0.000529549
fepD	-1.21845	6.14306	12.2274	0.00149676	0.00480945
fepG	-1.66931	5.91027	24.5731	2.66339e-05	0.000159452
fhuA	-1.64442	10.7398	26.1609	1.70828e-05	0.000110048
fhuB	-2.32199	7.80257	67.0845	3.99045e-09	1.50628e-07
fhuD	-2.16219	7.42426	60.076	1.24278e-08	3.72414e-07

## Sheet: B2vsAD.GSEA.GOMF
ID	Description	setSize	enrichmentScore	NES	pvalue	p.adjust	qvalues	rank	leading_edge	core_enrichment
GO:0016874	ligase activity	80	-0.617124	-2.278	4.22667e-09	1.24687e-06	9.92156e-07	640	tags=56%, list=24%, signal=44%	atpE/atpG/hisS/ddlA/murF/atpH/atpA/pheS/atpD/murC/gltX/carA/trpS/murD/asnB/accA/ileS/proS/leuS/argS/glyQ/serS/cysS/metG/tcdA/accB/accC/tyrS/valS/acs/aspS/purA/epmA/menE/purL/asnS/purC/bioD/purM/entF/purK/thiF/entB/entE/glnA
GO:0016879	ligase activity, forming carbon-nitrogen bonds	36	-0.726506	-2.2776	2.26722e-07	3.34414e-05	2.661e-05	213	tags=33%, list=8%, signal=31%	accC/purA/epmA/purL/purC/bioD/purM/entF/purK/entB/entE/glnA
GO:0003735	structural constituent of ribosome	52	-0.63876	-2.16932	2.08133e-06	0.000204664	0.000162855	881	tags=81%, list=33%, signal=55%	rplX/rpsM/rpsU/rpsE/rplF/rplN/rpmF/rplR/rplQ/rpsK/rpsP/rpsH/yhgF/rpmG/rplS/rpsN/rplM/rplE/rpsG/rpsL/rpmA/rplU/rpsA/rpsQ/rpmC/rpsF/rpsC/rplI/rplP/rplV/rpsS/rplK/rplA/rplW/rplB/rplD/rpsR/rplJ/rplL/rplC/rpsJ/rpmE
GO:0003723	RNA binding	142	-0.463996	-1.87371	5.84697e-06	0.000431214	0.000343125	881	tags=56%, list=33%, signal=40%	rplX/era/truA/rpsM/ettA/rpsU/rpsE/rplF/rho/rplN/rplR/rhlB/truB/tmcA/rpsK/rpsH/rimM/yhgF/rpmG/rsmB/rplS/rpsN/rfaH/rplM/nfi/rplE/pcnB/rlmD/nusA/pheS/rng/rapZ/gltX/dusB/srmB/infA/rpsG/rpsL/rpmA/ileS/tsaC/trmL/cspE/rlmN/rplU/rpsA/mnmA/trmH/rpsQ/rpmC/rpsF/thiI/rpsC/metG/rplI/thyA/rplP/rsmF/rplV/rpsS/rplK/dusC/nusB/rnhB/rplA/yfiF/rplW/rplB/suhB/tyrS/rplD/rluA/rpsR/rplJ/rhlE/rplC/rpsJ/epmA/rpmE/rnpA
GO:0140640	catalytic activity, acting on a nucleic acid	180	-0.440373	-1.83415	1.27472e-05	0.000752084	0.000598447	703	tags=40%, list=26%, signal=32%	hisS/umuD/rsmB/polB/dam/tgt/rpoC/nfi/trmD/rlmD/pheS/holD/mutY/nth/rng/rarA/ycfH/recQ/nei/gltX/dusB/srmB/trpS/dnaX/rpoH/xerC/yoaA/ileS/proS/leuS/parE/tapT/dnaN/rlmH/rpoB/uvrD/trmL/recD/rlmN/argS/dnaE/priA/endA/trmH/glyQ/nudC/gyrA/rep/serS/cysS/metG/uvrC/rsmF/tcdA/dusC/rnhB/yfiF/gyrB/queA/rsmG/tyrS/recG/rlmG/rluA/valS/ruvC/rhlE/aspS/epmA/asnS/rnpA/rapA
GO:0140098	catalytic activity, acting on RNA	108	-0.496797	-1.91769	1.84749e-05	0.000908351	0.000722792	647	tags=39%, list=24%, signal=31%	tgt/rpoC/nfi/trmD/rlmD/pheS/rng/gltX/dusB/srmB/trpS/ileS/proS/leuS/tapT/rlmH/rpoB/trmL/rlmN/argS/trmH/glyQ/nudC/serS/cysS/metG/rsmF/tcdA/dusC/rnhB/yfiF/queA/rsmG/tyrS/rlmG/rluA/valS/rhlE/aspS/epmA/asnS/rnpA
GO:0019843	rRNA binding	55	-0.58957	-2.01605	2.68214e-05	0.00106784	0.000849697	881	tags=75%, list=33%, signal=51%	rplX/era/rpsM/ettA/rpsU/rpsE/rplF/rplN/rplR/rpsK/rpsH/rimM/rplS/rpsN/rplM/rplE/rng/infA/rpsG/rpsL/rpmA/rlmN/rplU/rpsQ/rpmC/rpsF/rpsC/rplI/rplP/rplV/rpsS/rplK/rplA/rplW/rplB/suhB/rplD/rpsR/rplJ/rplC/rpmE
GO:0003700	DNA-binding transcription factor activity	141	0.41133	1.76491	2.89583e-05	0.00106784	0.000849697	650	tags=38%, list=24%, signal=30%	phoB/phoP/cbl/rstA/marA/marR/comR/hdfR/rpoE/iscR/ydjF/fabR/yafC/gadW/yfeR/yfiE/hns/ybhD/nemR/aaeR/deoR/yfhH/yahB/hipA/csgD/cueR/acrR/putA/ydeO/chbR/narL/zntR/mntR/cysB/creB/rutR/ihfA/lrhA/exuR/eutR/torR/kdgR/yciT/rcdA/trpR/yneJ/fucR/lacI/arcA/araC/norR/ydcR/metJ
GO:1901682	sulfur compound transmembrane transporter activity	22	0.701413	2.1234	6.12626e-05	0.00197837	0.00157422	103	tags=32%, list=4%, signal=31%	tauB/tauC/tcyJ/cysA/cysW/cysP/gsiA
GO:0005198	structural molecule activity	60	-0.567716	-1.9841	7.37697e-05	0.00197837	0.00157422	881	tags=75%, list=33%, signal=51%	rplX/rpsM/rpsU/rpsE/rplF/rplN/rpmF/rplR/rplQ/rpsK/rpsP/rpsH/yhgF/rpmG/rplS/rpsN/rplM/rplE/rpsG/rpsL/rpmA/rplU/rpsA/rpsQ/rpmC/rpsF/rpsC/rplI/rplP/eutS/rplV/rpsS/rplK/rplA/rplW/rplB/rplD/rpsR/rplJ/rplL/rplC/rpsJ/rpmE/fliE/flgI
GO:0140101	catalytic activity, acting on a tRNA	54	-0.577264	-1.96519	7.30866e-05	0.00197837	0.00157422	647	tags=52%, list=24%, signal=40%	tgt/trmD/pheS/gltX/dusB/trpS/ileS/proS/leuS/tapT/trmL/rlmN/argS/trmH/glyQ/serS/cysS/metG/tcdA/dusC/queA/tyrS/rluA/valS/aspS/epmA/asnS/rnpA
GO:0004812	aminoacyl-tRNA ligase activity	20	-0.732008	-2.02795	0.000155994	0.00306787	0.00244116	599	tags=80%, list=22%, signal=63%	pheS/gltX/trpS/ileS/proS/leuS/argS/glyQ/serS/cysS/metG/tyrS/valS/aspS/epmA/asnS
GO:0016875	ligase activity, forming carbon-oxygen bonds	20	-0.732008	-2.02795	0.000155994	0.00306787	0.00244116	599	tags=80%, list=22%, signal=63%	pheS/gltX/trpS/ileS/proS/leuS/argS/glyQ/serS/cysS/metG/tyrS/valS/aspS/epmA/asnS
GO:0140110	transcription regulator activity	157	0.386089	1.68208	0.000143741	0.00306787	0.00244116	387	tags=27%, list=15%, signal=24%	phoB/phoP/cbl/rstA/marA/marR/comR/hdfR/rpoE/iscR/ydjF/fabR/dnaK/yafC/gadW/yfeR/rseA/yfiE/hns/flgM/ybhD/nemR/aaeR/deoR/yfhH/yahB/ygcP/hipA/csgD/cueR/acrR/putA/ydeO/chbR/narL/zntR/mntR/cysB/creB/rutR/ihfA/lrhA
GO:0032553	ribonucleotide binding	404	-0.336451	-1.51633	0.000144788	0.00306787	0.00244116	580	tags=31%, list=22%, signal=28%	rapZ/rarA/nuoG/eutP/atpD/murC/recQ/gltX/yehX/ubiB/carA/dusB/thiM/srmB/trpS/ppsR/murD/dnaX/thiD/udk/asnB/pgk/yoaA/folE/accA/nikE/ychF/pyrD/ileS/proS/recN/leuS/parE/aroL/mnmE/mioC/gntK/baeS/lolD/bcsE/secA/tsaC/uvrD/nikD/recD/dnaA/folK/malT/argS/priA/mnmA/glyQ/rsxG/gyrA/rep/serS/cysS/torS/thiI/aroK/metG/pdxH/ycbZ/tcdA/dusC/yojI/dppD/metK/feoB/lpxK/lldD/gyrB/gltL/msbA/gsk/accC/dppF/tyrS/recG/adk/dgcI…
GO:0032559	adenyl ribonucleotide binding	335	-0.33972	-1.51482	0.000234085	0.00409563	0.00325897	566	tags=31%, list=21%, signal=28%	eutP/atpD/murC/recQ/gltX/yehX/ubiB/carA/thiM/srmB/trpS/ppsR/murD/dnaX/thiD/udk/asnB/pgk/yoaA/accA/nikE/ychF/ileS/proS/recN/leuS/parE/aroL/gntK/baeS/lolD/secA/tsaC/uvrD/nikD/recD/dnaA/folK/malT/argS/priA/mnmA/glyQ/gyrA/rep/serS/cysS/torS/thiI/aroK/metG/ycbZ/tcdA/yojI/dppD/metK/lpxK/gyrB/gltL/msbA/gsk/accC/dppF/tyrS/recG/adk/valS/acs/rhlE/thiL/aspS/epmA/pdxY/menE/fepC/ndk/purL/ybiT/potA/yegD/asnS/a…
GO:0017076	purine nucleotide binding	375	-0.335929	-1.50349	0.000236019	0.00409563	0.00325897	566	tags=30%, list=21%, signal=27%	eutP/atpD/murC/recQ/gltX/yehX/ubiB/carA/thiM/srmB/trpS/ppsR/murD/dnaX/thiD/udk/asnB/pgk/yoaA/folE/accA/nikE/ychF/ileS/proS/recN/leuS/parE/aroL/mnmE/gntK/baeS/lolD/bcsE/secA/tsaC/uvrD/nikD/recD/dnaA/folK/malT/argS/priA/mnmA/glyQ/gyrA/rep/serS/cysS/torS/thiI/aroK/metG/ycbZ/tcdA/yojI/dppD/metK/feoB/lpxK/gyrB/gltL/msbA/gsk/accC/dppF/tyrS/recG/adk/dgcI/valS/acs/rhlE/thiL/aspS/purA/epmA/pdxY/menE/fepC/…
GO:0032555	purine ribonucleotide binding	374	-0.337531	-1.51142	0.000307495	0.0050395	0.00401002	566	tags=30%, list=21%, signal=27%	eutP/atpD/murC/recQ/gltX/yehX/ubiB/carA/thiM/srmB/trpS/ppsR/murD/dnaX/thiD/udk/asnB/pgk/yoaA/folE/accA/nikE/ychF/ileS/proS/recN/leuS/parE/aroL/mnmE/gntK/baeS/lolD/bcsE/secA/tsaC/uvrD/nikD/recD/dnaA/folK/malT/argS/priA/mnmA/glyQ/gyrA/rep/serS/cysS/torS/thiI/aroK/metG/ycbZ/tcdA/yojI/dppD/metK/feoB/lpxK/gyrB/gltL/msbA/gsk/accC/dppF/tyrS/recG/adk/dgcI/valS/acs/rhlE/thiL/aspS/purA/epmA/pdxY/menE/fepC/…
GO:0003690	double-stranded DNA binding	95	0.419556	1.70833	0.000410263	0.00605138	0.00481519	396	tags=28%, list=15%, signal=25%	phoB/phoP/cbl/rstA/comR/iscR/yafC/yfiE/hns/aaeR/deoR/yahB/hipA/hspQ/csgD/cueR/acrR/putA/chbR/narL/zntR/cysB/creB/rutR/ihfA/lrhA/sgrR
GO:0097367	carbohydrate derivative binding	422	-0.328219	-1.48296	0.000402666	0.00605138	0.00481519	580	tags=30%, list=22%, signal=28%	rapZ/rarA/nuoG/eutP/atpD/murC/recQ/gltX/yehX/ubiB/carA/dusB/thiM/srmB/trpS/ppsR/murD/dnaX/thiD/udk/asnB/pgk/yoaA/folE/accA/nikE/ychF/pyrD/ileS/proS/recN/leuS/parE/aroL/mnmE/mioC/gntK/baeS/lolD/rpoB/bcsE/secA/tsaC/uvrD/nikD/recD/dnaA/folK/malT/argS/damX/priA/mnmA/glyQ/rsxG/gyrA/rep/serS/cysS/torS/thiI/aroK/metG/pdxH/ycbZ/tcdA/dusC/yojI/dppD/metK/feoB/lpxK/lldD/gyrB/murQ/gltL/msbA/gsk/accC/dppF/tyr…
GO:0035639	purine ribonucleoside triphosphate binding	357	-0.336056	-1.49971	0.00046984	0.00660013	0.00525184	566	tags=30%, list=21%, signal=28%	eutP/atpD/murC/recQ/gltX/yehX/ubiB/carA/thiM/srmB/trpS/ppsR/murD/dnaX/thiD/udk/asnB/pgk/yoaA/folE/accA/nikE/ychF/ileS/proS/recN/leuS/parE/aroL/mnmE/gntK/baeS/lolD/secA/tsaC/uvrD/nikD/recD/dnaA/folK/malT/argS/priA/mnmA/glyQ/gyrA/rep/serS/cysS/torS/thiI/aroK/metG/ycbZ/tcdA/yojI/dppD/metK/feoB/lpxK/gyrB/gltL/msbA/gsk/accC/dppF/tyrS/recG/adk/dgcI/valS/acs/rhlE/thiL/aspS/purA/epmA/pdxY/menE/fepC/ndk/p…
GO:0030554	adenyl nucleotide binding	336	-0.337955	-1.50549	0.00049254	0.00660452	0.00525534	566	tags=31%, list=21%, signal=28%	eutP/atpD/murC/recQ/gltX/yehX/ubiB/carA/thiM/srmB/trpS/ppsR/murD/dnaX/thiD/udk/asnB/pgk/yoaA/accA/nikE/ychF/ileS/proS/recN/leuS/parE/aroL/gntK/baeS/lolD/secA/tsaC/uvrD/nikD/recD/dnaA/folK/malT/argS/priA/mnmA/glyQ/gyrA/rep/serS/cysS/torS/thiI/aroK/metG/ycbZ/tcdA/yojI/dppD/metK/lpxK/gyrB/gltL/msbA/gsk/accC/dppF/tyrS/recG/adk/valS/acs/rhlE/thiL/aspS/epmA/pdxY/menE/fepC/ndk/purL/ybiT/potA/yegD/asnS/a…
GO:0005524	ATP binding	331	-0.344646	-1.53409	0.000734702	0.00942335	0.00749833	566	tags=31%, list=21%, signal=28%	eutP/atpD/murC/recQ/gltX/yehX/ubiB/carA/thiM/srmB/trpS/ppsR/murD/dnaX/thiD/udk/asnB/pgk/yoaA/accA/nikE/ychF/ileS/proS/recN/leuS/parE/aroL/gntK/baeS/lolD/secA/tsaC/uvrD/nikD/recD/dnaA/folK/malT/argS/priA/mnmA/glyQ/gyrA/rep/serS/cysS/torS/thiI/aroK/metG/ycbZ/tcdA/yojI/dppD/metK/lpxK/gyrB/gltL/msbA/gsk/accC/dppF/tyrS/recG/adk/valS/acs/rhlE/thiL/aspS/epmA/pdxY/menE/fepC/ndk/purL/ybiT/potA/yegD/asnS/a…
GO:0016830	carbon-carbon lyase activity	44	-0.570721	-1.8604	0.00094525	0.0116187	0.00924521	175	tags=20%, list=7%, signal=19%	speD/menB/speA/thiC/purK/lysA/thiH/cadA/tnaA
GO:0019842	vitamin binding	61	-0.50352	-1.76754	0.00146782	0.0166994	0.013288	378	tags=31%, list=14%, signal=27%	metC/ycbX/ilvB/avtA/ilvI/alaA/bioA/astC/gcvP/speA/menD/aceE/malP/glyA/entF/lysA/bioF/entB/tnaA
GO:0000287	magnesium ion binding	142	-0.397819	-1.60648	0.00152842	0.0166994	0.013288	399	tags=26%, list=15%, signal=23%	fbp/folK/glmU/ilvC/nudC/serS/menA/gudD/aroK/ilvB/ilvI/thyA/nudB/metK/suhB/adk/valS/ruvC/menC/speD/thiL/purA/speA/pdxY/menD/ackA/purT/purF/aceE/apt/ycaO/bioD/thiE/ppsA/entB/entC/lacZ
GO:0043565	sequence-specific DNA binding	116	0.381679	1.60466	0.00150001	0.0166994	0.013288	643	tags=36%, list=24%, signal=29%	phoB/phoP/cbl/rstA/marA/comR/tus/yafC/gadW/yfiE/hns/aaeR/deoR/yahB/hipA/csgD/dhaR/cueR/acrR/putA/ydeO/chbR/narL/zntR/cysB/creB/rutR/ihfA/lrhA/ygeV/sgrR/pspF/pepB/eutR/matP/torR/trpR/yneJ/lacI/arcA/araC/norR
GO:0016741	transferase activity, transferring one-carbon groups	62	-0.488896	-1.717	0.00185217	0.0193984	0.0154357	693	tags=42%, list=26%, signal=32%	rsmB/ubiE/prmC/dam/trmD/rlmD/metH/accA/rlmH/trmL/rlmN/metE/trmH/ubiG/thyA/rsmF/yfiF/prmA/rsmG/gcvT/rlmG/purT/bioC/glyA/purN/purH
GO:0000976	transcription cis-regulatory region binding	83	0.425229	1.68787	0.00197272	0.0193984	0.0154357	396	tags=30%, list=15%, signal=26%	phoB/phoP/cbl/rstA/comR/yafC/yfiE/hns/aaeR/deoR/yahB/hipA/csgD/cueR/acrR/putA/chbR/narL/zntR/cysB/creB/rutR/ihfA/lrhA/sgrR
GO:0001067	transcription regulatory region nucleic acid binding	83	0.425229	1.68787	0.00197272	0.0193984	0.0154357	396	tags=30%, list=15%, signal=26%	phoB/phoP/cbl/rstA/comR/yafC/yfiE/hns/aaeR/deoR/yahB/hipA/csgD/cueR/acrR/putA/chbR/narL/zntR/cysB/creB/rutR/ihfA/lrhA/sgrR
GO:0016725	oxidoreductase activity, acting on CH or CH2 groups	11	-0.774593	-1.85105	0.00208202	0.0198127	0.0157654	414	tags=55%, list=16%, signal=46%	dapB/nrdF/nrdB/nrdE/nrdD/nrdA
GO:1990837	sequence-specific double-stranded DNA binding	85	0.415572	1.65898	0.00228043	0.0210227	0.0167281	396	tags=29%, list=15%, signal=26%	phoB/phoP/cbl/rstA/comR/yafC/yfiE/hns/aaeR/deoR/yahB/hipA/csgD/cueR/acrR/putA/chbR/narL/zntR/cysB/creB/rutR/ihfA/lrhA/sgrR
GO:0015203	polyamine transmembrane transporter activity	10	-0.796104	-1.845	0.0025387	0.0226945	0.0180584	210	tags=80%, list=8%, signal=74%	sapC/sapB/potC/potA/mdtJ/potB/plaP/mdtI

## Sheet: B2vsAD.GSEA.GOBP
ID	Description	setSize	enrichmentScore	NES	pvalue	p.adjust	qvalues	rank	leading_edge	core_enrichment
GO:1901566	organonitrogen compound biosynthetic process	450	-0.446823	-2.04843	1e-10	7.48e-08	4.91579e-08	737	tags=43%, list=28%, signal=38%	pbpC/leuB/hemF/rpsH/metB/ccmE/betT/hemB/nadR/folM/atpE/yhgF/pyrH/atpG/hisS/hemC/ddlA/rpmG/usg/hemW/fabG/yigB/rplS/prmC/rpsN/hemG/folD/rfaH/tgt/prfC/rplM/ilvY/murF/rplE/fusA/atpH/mrcB/atpA/ldtB/purR/dacA/pheS/metF/betA/atpD/tsf/dxs/murC/gltX/carA/pyrE/dapF/tusA/metH/thiM/trpS/infA/murD/thiD/murJ/udk/asnB/folE/rpsG/accA/cyoE/rpsL/pyrD/spoT/rpmA/ileS/proS/aroE/leuS/ftsW/mrdB/aroL/ribB/rsfS/gltD/rimP…
GO:0043604	amide biosynthetic process	161	-0.528027	-2.19085	1.88705e-09	7.05756e-07	4.63816e-07	532	tags=50%, list=20%, signal=42%	folM/yhgF/hisS/rpmG/fabG/rplS/prmC/rpsN/rfaH/prfC/rplM/rplE/fusA/pheS/tsf/gltX/trpS/infA/asnB/rpsG/accA/rpsL/rpmA/ileS/proS/leuS/rsfS/rimP/folK/rplU/rpsA/argS/rpsQ/glyQ/ilvC/rpmC/serS/rpsF/cysS/rpsC/metG/rplI/thyA/rplP/rplV/rpsS/rplK/nudB/rplA/prfB/rplW/rplB/accC/bioA/tyrS/rplD/valS/rpsR/rplJ/acs/rplL/rplC/rpsJ/aspS/epmA/rpmE/asnS/ackA/bioC/aceF/entA/entH/bioD/entF/bioF/entB/ybdZ/bioB/entE/entC
GO:0046040	IMP metabolic process	15	-0.893001	-2.32386	1.1122e-08	2.7731e-06	1.82245e-06	222	tags=80%, list=8%, signal=74%	gsk/purA/purL/purT/purF/purC/purB/purN/purE/purM/purK/purH
GO:0006189	'de novo' IMP biosynthetic process	11	-0.939353	-2.25007	1.83121e-08	3.42436e-06	2.25046e-06	141	tags=91%, list=5%, signal=86%	purL/purT/purF/purC/purB/purN/purE/purM/purK/purH
GO:0009152	purine ribonucleotide biosynthetic process	40	-0.722267	-2.34438	3.00374e-08	4.4936e-06	2.95316e-06	222	tags=48%, list=8%, signal=44%	gsk/accC/adk/acs/purA/ndk/purL/ackA/purT/purF/purC/aceF/apt/purB/purN/purE/purM/purK/purH
GO:0006188	IMP biosynthetic process	14	-0.890768	-2.26564	7.59594e-08	9.4696e-06	6.22334e-06	222	tags=79%, list=8%, signal=72%	gsk/purL/purT/purF/purC/purB/purN/purE/purM/purK/purH
GO:0019184	nonribosomal peptide biosynthetic process	11	-0.925365	-2.21656	1.44686e-07	1.38118e-05	9.07702e-06	69	tags=64%, list=3%, signal=62%	entA/entH/entF/entB/ybdZ/entE/entC
GO:0043043	peptide biosynthetic process	131	-0.51158	-2.05361	1.4772e-07	1.38118e-05	9.07702e-06	881	tags=61%, list=33%, signal=43%	rplX/rpsM/ettA/lepA/gshB/prfA/rpsU/rpsE/rplF/rplN/rpmF/rplR/rplQ/rpsK/rpsP/rpsH/yhgF/hisS/rpmG/rplS/prmC/rpsN/rfaH/prfC/rplM/rplE/fusA/pheS/tsf/gltX/trpS/infA/rpsG/rpsL/rpmA/ileS/proS/leuS/rsfS/rimP/rplU/rpsA/argS/rpsQ/glyQ/rpmC/serS/rpsF/cysS/rpsC/metG/rplI/thyA/rplP/rplV/rpsS/rplK/rplA/prfB/rplW/rplB/tyrS/rplD/valS/rpsR/rplJ/rplL/rplC/rpsJ/aspS/epmA/rpmE/asnS/entA/entH/entF/entB/ybdZ/entE/entC
GO:0072522	purine-containing compound biosynthetic process	49	-0.669489	-2.24849	4.16544e-07	3.40039e-05	2.2347e-05	222	tags=43%, list=8%, signal=40%	gsk/accC/adk/acs/speD/purA/ndk/purL/ackA/purT/purF/purC/aceF/xdhC/apt/purB/purN/purE/purM/purK/purH
GO:0046390	ribose phosphate biosynthetic process	54	-0.635587	-2.19337	4.54597e-07	3.40039e-05	2.2347e-05	222	tags=35%, list=8%, signal=33%	gsk/accC/adk/acs/purA/ndk/purL/ackA/purT/purF/purC/aceF/apt/purB/purN/purE/purM/purK/purH
GO:0009260	ribonucleotide biosynthetic process	52	-0.64508	-2.20024	6.88338e-07	3.44849e-05	2.26632e-05	222	tags=37%, list=8%, signal=34%	gsk/accC/adk/acs/purA/ndk/purL/ackA/purT/purF/purC/aceF/apt/purB/purN/purE/purM/purK/purH
GO:0033212	iron import into cell	11	-0.909639	-2.17889	7.37646e-07	3.44849e-05	2.26632e-05	252	tags=100%, list=9%, signal=91%	fepD/feoC/fepC/fepG/exbB/fepB/efeB/fhuD/fhuB/fepA
GO:0033036	macromolecule localization	104	-0.534721	-2.06458	7.1024e-07	3.44849e-05	2.26632e-05	489	tags=34%, list=18%, signal=29%	lolE/mdtC/macA/tatB/lolD/secA/csgG/mdtE/secF/mdtF/tonB/secD/dppD/msbA/dppC/dppF/dppA/dtpD/exbD/exbB/fliJ/fliH/emrA/yidC/flhA/dppB/fliR/fliP/malG/emrB/fliQ/malF/malE/lamB/malK
GO:0034660	ncRNA metabolic process	116	-0.516489	-2.0356	5.88953e-07	3.44849e-05	2.26632e-05	647	tags=42%, list=24%, signal=33%	tgt/trmD/rlmD/pheS/rng/gltX/dusB/tusA/trpS/tusD/ileS/proS/leuS/tapT/mnmE/rlmH/tusB/tsaC/trmL/tusC/rlmN/argS/mnmA/trmH/glyQ/nudC/serS/cysS/thiI/metG/rsmF/tcdA/miaB/dusC/rplA/mnmG/queA/rsmG/suhB/tyrS/rlmG/rluA/valS/tsaB/aspS/epmA/asnS/rimO/rnpA
GO:0043603	cellular amide metabolic process	191	-0.460709	-1.95115	6.28577e-07	3.44849e-05	2.26632e-05	532	tags=55%, list=20%, signal=48%	argG/rplX/rpsM/ettA/yfcF/lepA/gshB/lepB/prfA/rpsU/rpsE/pabA/rplF/rplN/rpmF/rplR/fadD/rplQ/rpsK/rpsP/sucC/rpsH/sppA/folM/yhgF/hisS/rpmG/pepD/fabG/rplS/prmC/rpsN/rfaH/prfC/rplM/rplE/fusA/pheS/tsf/gltX/trpS/infA/nanA/asnB/rpsG/accA/rpsL/rpmA/ileS/proS/leuS/rsfS/rimP/folK/rplU/rpsA/argS/rpsQ/glyQ/ilvC/rpmC/serS/rpsF/cysS/rpsC/metG/rplI/thyA/rplP/rplV/rpsS/rplK/nudB/rplA/prfB/rplW/rplB/accC/bioA/tyrS/…
GO:0050794	regulation of cellular process	362	0.337639	1.6563	6.70644e-07	3.44849e-05	2.26632e-05	414	tags=24%, list=16%, signal=24%	phoB/phoR/pstC/pstA/rcnR/pstB/phoP/cbl/rstA/ycgR/marA/narP/ibpA/marR/phoQ/sdiA/bssS/rbbA/comR/hdfR/tus/rpoE/iscR/ydjF/rof/fabR/cspD/dnaK/cheY/mutH/yafC/cheB/tar/yhjB/gadW/eco/yfeR/rseA/yfiE/hns/flgM/ybhD/nemR/aaeR/cheA/cdgI/deoR/pdeR/yfhH/yahB/nlpE/ygcP/dgcM/zapC/hipA/minE/csgD/gutM/pspB/dhaR/torC/uhpA/cueR/acrR/putA/ydeO/malY/sixA/chbR/miaA/narL/zntR/aes/mntR/cysB/creB/yfbV/rutR/ihfA/rstB/proP/l…
GO:0006164	purine nucleotide biosynthetic process	44	-0.663724	-2.21179	9.69176e-07	4.26438e-05	2.80251e-05	222	tags=43%, list=8%, signal=40%	gsk/accC/adk/acs/purA/ndk/purL/ackA/purT/purF/purC/aceF/apt/purB/purN/purE/purM/purK/purH
GO:0090407	organophosphate biosynthetic process	160	-0.467245	-1.93371	1.46941e-06	6.10622e-05	4.01296e-05	564	tags=36%, list=21%, signal=30%	atpD/dxs/cdsA/carA/pyrE/tusA/thiM/plsX/thiD/udk/gpsA/folE/accA/ispA/pyrD/spoT/lpxB/psd/pssA/glmU/pncA/thiI/pdxH/thyA/tpiA/nrdF/lpxK/gsk/nrdB/accC/suhB/adk/acs/thiL/purA/pdxY/ndk/purL/ackA/purT/nrdE/purF/purC/aceF/apt/purB/purN/purE/nrdD/thiC/purM/thiE/thiG/purK/thiF/thiH/purH/nrdA
GO:0042254	ribosome biogenesis	94	-0.539447	-2.04252	1.68467e-06	6.63229e-05	4.35868e-05	881	tags=60%, list=33%, signal=41%	rplX/era/rsmI/lepA/rpsU/rpsE/rplF/rsmE/rsmC/rpmF/yheS/rplQ/rpsK/rpsP/rpsH/rimM/rpmG/rsmB/nusG/rplS/rpsN/der/rplE/rlmD/nusA/rng/srmB/rpsG/rpmA/rsfS/rimP/rlmH/tsaC/rlmN/rpsA/rpsQ/rpmC/rpsC/rplP/rsmF/rplV/rpsS/rplK/nusB/rplA/rplW/rsmG/rplB/suhB/rlmG/rplD/rluA/rplJ/rhlE/rplC/rpsJ
GO:0044283	small molecule biosynthetic process	252	-0.420459	-1.83224	1.87164e-06	6.99992e-05	4.60028e-05	549	tags=34%, list=21%, signal=30%	ubiB/carA/pyrE/dapF/metH/thiM/plsX/thiD/ispB/asnB/pgk/fabD/folE/accA/fabH/glpX/aroE/aroL/ribB/gltD/ubiV/ubiH/dapB/fbp/gltB/folK/metC/ribE/leuA/metE/ilvC/serS/ubiG/aroB/menA/serA/thiI/asd/glsB/ubiI/aroK/ilvB/avtA/ilvI/pdxH/aroH/ilvN/tpiA/nudB/alaA/lipA/accB/queA/accC/bioA/astC/menC/speD/thiL/menB/purA/pdxY/menE/menH/menD/aroA/ackA/purC/bioC/lysC/sdaB/xdhC/glyA/apt/ubiU/thiC/bioD/thiE/thiG/lysA/pps…
GO:0009127	purine nucleoside monophosphate biosynthetic process	21	-0.791597	-2.23303	2.74783e-06	8.56408e-05	5.62824e-05	222	tags=67%, list=8%, signal=62%	gsk/adk/purA/purL/purT/purF/purC/apt/purB/purN/purE/purM/purK/purH
GO:0009168	purine ribonucleoside monophosphate biosynthetic process	21	-0.791597	-2.23303	2.74783e-06	8.56408e-05	5.62824e-05	222	tags=67%, list=8%, signal=62%	gsk/adk/purA/purL/purT/purF/purC/apt/purB/purN/purE/purM/purK/purH
GO:0070925	organelle assembly	70	-0.585504	-2.12211	2.69345e-06	8.56408e-05	5.62824e-05	881	tags=69%, list=33%, signal=47%	rplX/era/rpsU/rpsE/rplF/rpmF/yheS/rplQ/rpsK/rpsP/rpsH/flgA/rimM/frdD/rpmG/rplS/rpsN/der/bdm/rplE/srmB/rpsG/rpmA/frdC/rsfS/rimP/frdB/rpsA/frdA/rpsQ/rpmC/rpsC/rplP/rplV/rpsS/rplK/rplA/rplW/rplB/rplD/rhlE/rplC/fliG/flhA/flgJ/fliR/fliK/fliQ
GO:0140694	non-membrane-bounded organelle assembly	70	-0.585504	-2.12211	2.69345e-06	8.56408e-05	5.62824e-05	881	tags=69%, list=33%, signal=47%	rplX/era/rpsU/rpsE/rplF/rpmF/yheS/rplQ/rpsK/rpsP/rpsH/flgA/rimM/frdD/rpmG/rplS/rpsN/der/bdm/rplE/srmB/rpsG/rpmA/frdC/rsfS/rimP/frdB/rpsA/frdA/rpsQ/rpmC/rpsC/rplP/rplV/rpsS/rplK/rplA/rplW/rplB/rplD/rhlE/rplC/fliG/flhA/flgJ/fliR/fliK/fliQ
GO:0009126	purine nucleoside monophosphate metabolic process	22	-0.782716	-2.22414	3.45582e-06	8.91364e-05	5.85796e-05	222	tags=64%, list=8%, signal=59%	gsk/adk/purA/purL/purT/purF/purC/apt/purB/purN/purE/purM/purK/purH
GO:0009167	purine ribonucleoside monophosphate metabolic process	22	-0.782716	-2.22414	3.45582e-06	8.91364e-05	5.85796e-05	222	tags=64%, list=8%, signal=59%	gsk/adk/purA/purL/purT/purF/purC/apt/purB/purN/purE/purM/purK/purH
GO:0044550	secondary metabolite biosynthetic process	11	-0.894641	-2.14297	3.30545e-06	8.91364e-05	5.85796e-05	69	tags=73%, list=3%, signal=71%	cvpA/entA/entH/entF/entB/ybdZ/entE/entC
GO:0006399	tRNA metabolic process	81	-0.560187	-2.08602	3.02455e-06	8.91364e-05	5.85796e-05	647	tags=51%, list=24%, signal=40%	tgt/trmD/pheS/rng/gltX/dusB/tusA/trpS/tusD/ileS/proS/leuS/tapT/mnmE/tusB/tsaC/trmL/tusC/rlmN/argS/mnmA/trmH/glyQ/serS/cysS/thiI/metG/tcdA/miaB/dusC/mnmG/queA/tyrS/rluA/valS/tsaB/aspS/epmA/asnS/rimO/rnpA
GO:0022613	ribonucleoprotein complex biogenesis	95	-0.531228	-2.01634	3.4259e-06	8.91364e-05	5.85796e-05	881	tags=59%, list=33%, signal=41%	rplX/era/rsmI/lepA/rpsU/rpsE/rplF/rsmE/rsmC/rpmF/yheS/rplQ/rpsK/rpsP/rpsH/rimM/rpmG/rsmB/nusG/rplS/rpsN/der/rplE/rlmD/nusA/rng/srmB/rpsG/rpmA/rsfS/rimP/rlmH/tsaC/rlmN/rpsA/rpsQ/rpmC/rpsC/rplP/rsmF/rplV/rpsS/rplK/nusB/rplA/rplW/rsmG/rplB/suhB/rlmG/rplD/rluA/rplJ/rhlE/rplC/rpsJ
GO:1901678	iron coordination entity transport	24	-0.763177	-2.22421	5.24054e-06	0.000126824	8.33476e-05	406	tags=71%, list=15%, signal=61%	ccmF/tonB/dppD/fepD/dppC/dppF/dppA/fepC/fhuA/fepG/entS/exbB/fepB/dppB/fhuD/fhuB/fepA
GO:0006996	organelle organization	111	-0.502379	-1.96352	5.25608e-06	0.000126824	8.33476e-05	850	tags=59%, list=32%, signal=42%	rpsU/rpsE/ftsK/rplF/rpmF/yheS/mukB/rplQ/rpsK/rpsP/rpsH/flgA/rimM/frdD/rpmG/rplS/rpsN/der/bdm/rplE/fusA/rarA/recQ/srmB/yoaA/rpsG/rpmA/frdC/parE/rsfS/rimP/frdB/uvrD/recD/rpsA/frdA/priA/rpsQ/rpmC/gyrA/rep/rpsC/rplP/rplV/rpsS/rplK/rplA/gyrB/rplW/rplB/recG/rplD/rhlE/rplC/flgD/fliG/fliJ/fliH/flhA/flgJ/fliR/fliP/fliK/fliO/fliQ
GO:0006520	cellular amino acid metabolic process	194	-0.433172	-1.84743	5.77517e-06	0.000134995	8.87173e-05	475	tags=29%, list=18%, signal=26%	pflB/ileS/proS/aroE/leuS/aroL/gltD/dapB/astB/gltB/metC/argS/leuA/ansA/metE/glyQ/ilvC/serS/cysS/aroB/serA/asd/glsB/gudX/aroK/metG/ilvB/avtA/ilvI/aroH/ilvN/astE/speB/gcvH/alaA/gcvT/tyrS/astC/valS/gcvP/aspS/epmA/speA/purL/aspA/aroA/asnS/purF/lysC/sdaB/glyA/entF/grcA/lysA/cadA/tnaA/glnA
GO:0009150	purine ribonucleotide metabolic process	61	-0.596299	-2.08606	7.19803e-06	0.000163155	0.000107224	269	tags=36%, list=10%, signal=33%	tpiA/gapA/gsk/accC/adk/acs/purA/ndk/purL/ackA/purT/purF/purC/aceF/aceE/apt/purB/purN/purE/purM/purK/purH
GO:0042255	ribosome assembly	52	-0.610747	-2.08314	8.8299e-06	0.000190027	0.000124884	881	tags=69%, list=33%, signal=47%	rplX/era/rpsU/rpsE/rplF/rpmF/yheS/rplQ/rpsK/rpsP/rpsH/rimM/rpmG/rplS/rpsN/der/rplE/srmB/rpsG/rpmA/rsfS/rimP/rpsA/rpsQ/rpmC/rpsC/rplP/rplV/rpsS/rplK/rplA/rplW/rplB/rplD/rhlE/rplC
GO:0040011	locomotion	60	-0.588203	-2.05272	8.89165e-06	0.000190027	0.000124884	204	tags=43%, list=8%, signal=41%	dppA/dgcI/flgB/acs/fliL/flgC/flgG/fliE/flgD/fliG/flgH/fliJ/flgE/fliM/fliN/flgI/fliH/flgF/mglB/flgJ/plaP/fliK/fliO/rbsB/nikA/malE
GO:0071702	organic substance transport	315	-0.375904	-1.67213	9.28139e-06	0.000192847	0.000126737	497	tags=28%, list=19%, signal=26%	potD/yehW/lolE/mdtC/codB/glnH/ftsW/macA/mrdB/proY/tatB/lolD/xylH/secA/nikD/csgG/ccmF/mdtE/secF/hcaT/adiC/ygaZ/mdtF/tonB/secD/panF/galP/rhtC/nikC/gltP/yojI/bioP/dppD/fepD/gltL/msbA/dppC/potC/dppF/dppA/dtpD/ydgI/dctA/ygaH/malM/fepC/gltK/exbD/potA/gltI/fepG/focA/mdtJ/entS/nikB/exbB/fliJ/fepB/fliH/emrA/potB/mglB/yidC/flhA/dppB/nepI/fliR/xanP/fliP/mglC/sdaC/malG/emrB/plaP/mdtI/fepA/rbsB/mglA/fliQ/rbsC…
GO:0006826	iron ion transport	32	-0.701677	-2.16508	1.02676e-05	0.000207572	0.000136415	255	tags=56%, list=10%, signal=51%	dppD/feoB/fepD/dppC/dppF/dppA/feoC/fepC/fhuA/fepG/entS/exbB/fepB/efeB/dppB/fhuD/fhuB/fepA
GO:0034645	cellular macromolecule biosynthetic process	206	-0.423856	-1.81811	1.09307e-05	0.000215161	0.000141402	891	tags=57%, list=33%, signal=41%	glgB/glmS/rplX/rpsM/ettA/murI/lepA/lspA/prfA/rpsU/arnD/rpsE/mepS/glgA/rplF/rplN/rpmF/rplR/arnA/murG/arnF/rplQ/lpoA/rpsK/galE/rpsP/kdsC/pbpC/rpsH/rffC/wzzE/opgD/yhgF/hisS/ddlA/rpmG/rplS/prmC/rpsN/rfaH/prfC/rplM/murF/rplE/fusA/mrcB/ldtB/dacA/arnE/wzxE/pheS/wecB/tsf/opgE/murC/gltX/trpS/infA/murD/murJ/rpsG/rpsL/rpmA/wecC/ileS/proS/leuS/ftsW/mrdB/rsfS/rimP/bcsE/rplU/rpsA/argS/glmU/mrdA/mraY/rpsQ/glyQ/…
GO:0006518	peptide metabolic process	148	-0.466554	-1.90481	1.29098e-05	0.000236185	0.000155219	881	tags=57%, list=33%, signal=40%	rplX/rpsM/ettA/yfcF/lepA/gshB/lepB/prfA/rpsU/rpsE/rplF/rplN/rpmF/rplR/rplQ/rpsK/rpsP/rpsH/sppA/yhgF/hisS/rpmG/pepD/rplS/prmC/rpsN/rfaH/prfC/rplM/rplE/fusA/pheS/tsf/gltX/trpS/infA/rpsG/rpsL/rpmA/ileS/proS/leuS/rsfS/rimP/rplU/rpsA/argS/rpsQ/glyQ/rpmC/serS/rpsF/cysS/rpsC/metG/rplI/thyA/rplP/rplV/rpsS/rplK/rplA/prfB/rplW/rplB/tyrS/rplD/valS/rpsR/rplJ/rplL/rplC/rpsJ/aspS/epmA/rpmE/asnS/entA/entH/entF/…
GO:0019752	carboxylic acid metabolic process	347	-0.369271	-1.65555	1.27062e-05	0.000236185	0.000155219	548	tags=28%, list=21%, signal=26%	carA/dapF/fadB/metH/plsX/trpS/nanA/asnB/pgk/fabD/accA/fabH/pflB/maeB/ileS/proS/aroE/leuS/ghrB/aroL/gntK/gltD/ubiV/dapB/astB/gltB/folK/metC/argS/fadI/leuA/ansA/metE/glyQ/ilvC/serS/cysS/aroB/serA/asd/gudD/glsB/gudX/aroK/metG/ilvB/avtA/ilvI/aroH/ilvN/astE/speB/tpiA/gcvH/nudB/alaA/lipA/lldD/murQ/accB/gapA/gcvT/accC/bioA/tyrS/astC/valS/acs/gcvP/aspS/epmA/speA/purL/aspA/aroA/asnS/ackA/purF/bioC/lysC/ac…
GO:0031323	regulation of cellular metabolic process	294	0.3356	1.60138	1.2946e-05	0.000236185	0.000155219	396	tags=23%, list=15%, signal=22%	phoB/phoR/pstC/pstA/rcnR/pstB/phoP/cbl/rstA/marA/narP/ibpA/marR/sdiA/rbbA/comR/hdfR/tus/rpoE/iscR/ydjF/rof/fabR/cspD/dnaK/mutH/yafC/tar/yhjB/gadW/eco/yfeR/rseA/yfiE/hns/flgM/ybhD/nemR/aaeR/cheA/deoR/yfhH/yahB/ygcP/dgcM/hipA/csgD/gutM/pspB/dhaR/uhpA/cueR/acrR/putA/ydeO/malY/chbR/miaA/narL/zntR/aes/mntR/cysB/creB/rutR/ihfA/lrhA/ygeV/sgrR
GO:1901617	organic hydroxy compound biosynthetic process	34	-0.684035	-2.13379	1.52433e-05	0.000259136	0.000170302	167	tags=41%, list=6%, signal=39%	thiL/pdxY/entA/entH/thiC/thiE/thiG/entF/thiF/thiH/entB/ybdZ/entE/entC
GO:0009165	nucleotide biosynthetic process	81	-0.537463	-2.00139	1.49584e-05	0.000259136	0.000170302	287	tags=31%, list=11%, signal=28%	thyA/nrdF/gsk/nrdB/accC/adk/acs/purA/ndk/purL/ackA/purT/nrdE/purF/purC/aceF/apt/purB/purN/purE/nrdD/purM/purK/purH/nrdA
GO:1901293	nucleoside phosphate biosynthetic process	81	-0.537463	-2.00139	1.49584e-05	0.000259136	0.000170302	287	tags=31%, list=11%, signal=28%	thyA/nrdF/gsk/nrdB/accC/adk/acs/purA/ndk/purL/ackA/purT/nrdE/purF/purC/aceF/apt/purB/purN/purE/nrdD/purM/purK/purH/nrdA
GO:0019222	regulation of metabolic process	316	0.329822	1.57784	1.57591e-05	0.000261951	0.000172152	396	tags=23%, list=15%, signal=22%	phoB/phoR/pstC/pstA/rcnR/pstB/phoP/cbl/rstA/marA/narP/ibpA/marR/sdiA/rbbA/comR/hdfR/tus/rpoE/iscR/ydjF/rof/fabR/cspD/dnaK/mutH/yafC/tar/yhjB/gadW/eco/yfeR/rseA/yfiE/hns/flgM/ybhD/nemR/aaeR/cheA/sfsA/deoR/pdeR/yfhH/yahB/ygcP/dgcM/hipA/csgD/gutM/rseB/pspB/dhaR/uhpA/cueR/acrR/pspC/putA/ydeO/malY/chbR/miaA/narL/zntR/aes/mntR/cysB/creB/rutR/ihfA/lrhA/ygeV/sgrR
GO:0009161	ribonucleoside monophosphate metabolic process	33	-0.677561	-2.09633	1.81679e-05	0.000295426	0.000194152	222	tags=42%, list=8%, signal=39%	gsk/adk/purA/purL/purT/purF/purC/apt/purB/purN/purE/purM/purK/purH
GO:0009259	ribonucleotide metabolic process	73	-0.543637	-1.97283	2.06517e-05	0.00032867	0.000215999	269	tags=30%, list=10%, signal=28%	tpiA/gapA/gsk/accC/adk/acs/purA/ndk/purL/ackA/purT/purF/purC/aceF/aceE/apt/purB/purN/purE/purM/purK/purH
GO:0019693	ribose phosphate metabolic process	78	-0.529404	-1.95686	2.14231e-05	0.000333843	0.000219399	269	tags=58%, list=10%, signal=53%	atpF/pykF/atpB/prs/hpt/fadD/atpC/ubiX/sucC/atpE/pyrH/atpG/atpH/atpA/atpD/carA/pyrE/udk/pgk/accA/pyrD/spoT/guaC/tpiA/gapA/gsk/accC/adk/acs/purA/ndk/purL/ackA/purT/purF/purC/aceF/aceE/apt/purB/purN/purE/purM/purK/purH
GO:1901334	lactone metabolic process	14	-0.820652	-2.08731	2.31357e-05	0.000349276	0.000229541	69	tags=50%, list=3%, signal=49%	entA/entH/entF/entB/ybdZ/entE/entC
GO:0006817	phosphate ion transport	10	0.873763	2.05982	2.42812e-05	0.000349276	0.000229541	23	tags=50%, list=1%, signal=50%	phoB/phoR/pstC/pstA/pstB
GO:0010035	response to inorganic substance	70	0.510696	1.97309	2.41047e-05	0.000349276	0.000229541	332	tags=31%, list=12%, signal=28%	mgtA/bhsA/rcnA/zntA/ftnA/yodD/ychH/comR/uspD/gstA/cybB/crcB/kbp/yobA/tatD/nlpE/msrP/yhcN/uspE/rcnB/yfgG/ccp
GO:0006412	translation	120	-0.472971	-1.87172	2.38517e-05	0.000349276	0.000229541	881	tags=60%, list=33%, signal=42%	rplX/rpsM/ettA/lepA/prfA/rpsU/rpsE/rplF/rplN/rpmF/rplR/rplQ/rpsK/rpsP/rpsH/yhgF/hisS/rpmG/rplS/prmC/rpsN/rfaH/prfC/rplM/rplE/fusA/pheS/tsf/gltX/trpS/infA/rpsG/rpsL/rpmA/ileS/proS/leuS/rsfS/rimP/rplU/rpsA/argS/rpsQ/glyQ/rpmC/serS/rpsF/cysS/rpsC/metG/rplI/thyA/rplP/rplV/rpsS/rplK/rplA/prfB/rplW/rplB/tyrS/rplD/valS/rpsR/rplJ/rplL/rplC/rpsJ/aspS/epmA/rpmE/asnS
GO:0009156	ribonucleoside monophosphate biosynthetic process	32	-0.68441	-2.1118	2.5892e-05	0.000355065	0.000233345	222	tags=44%, list=8%, signal=41%	gsk/adk/purA/purL/purT/purF/purC/apt/purB/purN/purE/purM/purK/purH
GO:1901137	carbohydrate derivative biosynthetic process	166	-0.426564	-1.7746	2.60581e-05	0.000355065	0.000233345	795	tags=51%, list=30%, signal=38%	prs/arnA/hpt/atpC/murG/dut/arnF/fabZ/lpoA/ubiX/galE/kdsC/pbpC/rffC/wzzE/atpE/pyrH/atpG/ddlA/tgt/murF/atpH/mrcB/atpA/ldtB/dacA/arnE/wzxE/wecB/atpD/dxs/opgE/murC/carA/pyrE/murD/murJ/udk/gpsA/folE/accA/pyrD/spoT/lpxB/wecC/ftsW/mrdB/glmU/mrdA/mraY/ldtC/rffM/thyA/eptC/tpiA/nrdF/lpxK/wzyE/queA/gsk/nrdB/accC/adk/acs/speD/purA/ndk/purL/dacB/ackA/purT/nrdE/purF/purC/aceF/xdhC/apt/purB/purN/purE/nrdD/purM/…
GO:0006355	regulation of transcription, DNA-templated	214	0.370377	1.71983	2.65824e-05	0.000355065	0.000233345	650	tags=37%, list=24%, signal=31%	phoB/phoR/rcnR/phoP/cbl/rstA/marA/narP/marR/sdiA/comR/hdfR/rpoE/iscR/ydjF/fabR/cspD/dnaK/yafC/yhjB/gadW/yfeR/rseA/yfiE/hns/flgM/ybhD/nemR/aaeR/deoR/yfhH/yahB/ygcP/dgcM/hipA/csgD/gutM/pspB/dhaR/uhpA/cueR/acrR/putA/ydeO/malY/chbR/narL/zntR/aes/mntR/cysB/creB/rutR/ihfA/lrhA/ygeV/sgrR/exuR/pspF/sxy/eutR/matP/torR/kdgR/frmR/yciT/csiE/rcdA/trpR/gadE/yneJ/fucR/lacI/tyrR/arcA/araC/pspA/norR/ydcR/metJ
GO:1903506	regulation of nucleic acid-templated transcription	214	0.370377	1.71983	2.65824e-05	0.000355065	0.000233345	650	tags=37%, list=24%, signal=31%	phoB/phoR/rcnR/phoP/cbl/rstA/marA/narP/marR/sdiA/comR/hdfR/rpoE/iscR/ydjF/fabR/cspD/dnaK/yafC/yhjB/gadW/yfeR/rseA/yfiE/hns/flgM/ybhD/nemR/aaeR/deoR/yfhH/yahB/ygcP/dgcM/hipA/csgD/gutM/pspB/dhaR/uhpA/cueR/acrR/putA/ydeO/malY/chbR/narL/zntR/aes/mntR/cysB/creB/rutR/ihfA/lrhA/ygeV/sgrR/exuR/pspF/sxy/eutR/matP/torR/kdgR/frmR/yciT/csiE/rcdA/trpR/gadE/yneJ/fucR/lacI/tyrR/arcA/araC/pspA/norR/ydcR/metJ
GO:0043436	oxoacid metabolic process	363	-0.359418	-1.62344	2.91259e-05	0.000382214	0.000251188	548	tags=27%, list=21%, signal=25%	carA/dapF/fadB/metH/plsX/trpS/nanA/asnB/pgk/fabD/accA/fabH/pflB/maeB/ileS/proS/aroE/leuS/ghrB/aroL/gntK/gltD/ubiV/dapB/astB/gltB/folK/metC/argS/fadI/leuA/ansA/metE/glyQ/ilvC/serS/cysS/aroB/serA/asd/gudD/glsB/gudX/aroK/metG/ilvB/avtA/ilvI/aroH/ilvN/astE/speB/tpiA/gcvH/nudB/alaA/lipA/lldD/murQ/accB/gapA/gcvT/accC/bioA/tyrS/astC/valS/acs/gcvP/aspS/epmA/speA/narK/purL/aspA/aroA/asnS/ackA/purF/bioC/ly…
GO:0006163	purine nucleotide metabolic process	65	-0.556656	-1.99624	3.23444e-05	0.000417131	0.000274135	269	tags=34%, list=10%, signal=31%	tpiA/gapA/gsk/accC/adk/acs/purA/ndk/purL/ackA/purT/purF/purC/aceF/aceE/apt/purB/purN/purE/purM/purK/purH
GO:0072521	purine-containing compound metabolic process	76	-0.527256	-1.93983	3.47664e-05	0.000440767	0.000289668	269	tags=32%, list=10%, signal=29%	tpiA/gapA/gsk/accC/adk/acs/speD/purA/ndk/purL/ackA/purT/purF/purC/aceF/aceE/xdhC/apt/purB/purN/purE/purM/purK/purH
GO:2001141	regulation of RNA biosynthetic process	221	0.358728	1.66331	3.92666e-05	0.000489523	0.00032171	396	tags=26%, list=15%, signal=24%	phoB/phoR/rcnR/phoP/cbl/rstA/marA/narP/marR/sdiA/comR/hdfR/rpoE/iscR/ydjF/rof/fabR/cspD/dnaK/yafC/yhjB/gadW/yfeR/rseA/yfiE/hns/flgM/ybhD/nemR/aaeR/deoR/yfhH/yahB/ygcP/dgcM/hipA/csgD/gutM/pspB/dhaR/uhpA/cueR/acrR/putA/ydeO/malY/chbR/narL/zntR/aes/mntR/cysB/creB/rutR/ihfA/lrhA/ygeV/sgrR
GO:0015698	inorganic anion transport	27	0.683053	2.0953	4.66944e-05	0.00057258	0.000376294	181	tags=37%, list=7%, signal=35%	phoB/phoR/pstC/pstA/pstB/cysA/cysW/cysP/crcB/narU
GO:0044781	bacterial-type flagellum organization	23	-0.724037	-2.08838	5.74242e-05	0.000692795	0.000455299	118	tags=48%, list=4%, signal=46%	flgD/fliG/fliJ/fliH/flhA/flgJ/fliR/fliP/fliK/fliO/fliQ
GO:0050789	regulation of biological process	425	0.296435	1.45884	5.85943e-05	0.000695691	0.000457202	421	tags=23%, list=16%, signal=23%	phoB/phoR/pstC/pstA/rcnR/pstB/dacC/phoP/cbl/rstA/ycgR/marA/narP/ibpA/marR/phoQ/sdiA/bssS/rbbA/comR/hdfR/tus/rpoE/iscR/ydjF/rof/fabR/cspD/dnaK/cheY/ldtE/mutH/yafC/cheB/ldtA/tar/yhjB/gadW/eco/yfeR/rseA/cheZ/yfiE/hns/flgM/ybhD/nemR/aaeR/cheA/cdgI/sfsA/deoR/pdeR/yfhH/yahB/nlpE/ygcP/dgcM/zapC/hipA/minE/csgD/gutM/rseB/pspB/dhaR/torC/uhpA/cueR/acrR/pspC/putA/ydeO/malY/sixA/chbR/miaA/narL/zntR/aes/mntR/c…
GO:0006418	tRNA aminoacylation for protein translation	20	-0.732008	-2.05331	6.4463e-05	0.000698817	0.000459256	599	tags=80%, list=22%, signal=63%	pheS/gltX/trpS/ileS/proS/leuS/argS/glyQ/serS/cysS/metG/tyrS/valS/aspS/epmA/asnS
GO:0043039	tRNA aminoacylation	20	-0.732008	-2.05331	6.4463e-05	0.000698817	0.000459256	599	tags=80%, list=22%, signal=63%	pheS/gltX/trpS/ileS/proS/leuS/argS/glyQ/serS/cysS/metG/tyrS/valS/aspS/epmA/asnS
GO:0019748	secondary metabolic process	13	-0.815443	-2.02686	6.29631e-05	0.000698817	0.000459256	69	tags=69%, list=3%, signal=68%	ycbX/cvpA/entA/entH/entF/entB/ybdZ/entE/entC
GO:0006928	movement of cell or subcellular component	51	-0.581367	-1.96997	6.26992e-05	0.000698817	0.000459256	193	tags=41%, list=7%, signal=39%	dgcI/flgB/fliL/flgC/flgG/fliE/flgD/fliG/flgH/fliJ/flgE/fliM/fliN/flgI/fliH/flgF/flgJ/plaP/fliK/fliO/malE
GO:0048870	cell motility	51	-0.581367	-1.96997	6.26992e-05	0.000698817	0.000459256	193	tags=41%, list=7%, signal=39%	dgcI/flgB/fliL/flgC/flgG/fliE/flgD/fliG/flgH/fliJ/flgE/fliM/fliN/flgI/fliH/flgF/flgJ/plaP/fliK/fliO/malE
GO:0051674	localization of cell	51	-0.581367	-1.96997	6.26992e-05	0.000698817	0.000459256	193	tags=41%, list=7%, signal=39%	dgcI/flgB/fliL/flgC/flgG/fliE/flgD/fliG/flgH/fliJ/flgE/fliM/fliN/flgI/fliH/flgF/flgJ/plaP/fliK/fliO/malE
GO:0019740	nitrogen utilization	13	-0.810965	-2.01573	7.15733e-05	0.00075404	0.000495548	172	tags=31%, list=6%, signal=29%	rutA/glnG/glnA/glnK
GO:0009110	vitamin biosynthetic process	55	-0.557871	-1.92679	7.13045e-05	0.00075404	0.000495548	389	tags=36%, list=15%, signal=32%	folK/ribE/ilvC/menA/thiI/pdxH/nudB/bioA/thiL/pdxY/purC/bioC/thiC/bioD/thiE/thiG/thiF/thiH/bioF/bioB
GO:0006082	organic acid metabolic process	368	-0.354795	-1.60504	7.65049e-05	0.000794801	0.000522336	548	tags=27%, list=21%, signal=25%	carA/dapF/fadB/metH/plsX/trpS/nanA/asnB/pgk/fabD/accA/fabH/pflB/maeB/ileS/proS/aroE/leuS/ghrB/aroL/gntK/gltD/ubiV/dapB/astB/gltB/folK/metC/argS/fadI/leuA/ansA/metE/glyQ/ilvC/serS/cysS/aroB/serA/asd/gudD/glsB/gudX/aroK/metG/ilvB/avtA/ilvI/aroH/ilvN/astE/speB/tpiA/gcvH/nudB/alaA/lipA/lldD/murQ/accB/gapA/gcvT/accC/bioA/tyrS/astC/valS/acs/gcvP/aspS/epmA/speA/narK/purL/aspA/aroA/asnS/ackA/purF/bioC/ly…
GO:0009124	nucleoside monophosphate biosynthetic process	36	-0.638742	-2.02385	8.67071e-05	0.000888451	0.000583882	287	tags=42%, list=11%, signal=38%	thyA/gsk/adk/purA/purL/purT/purF/purC/apt/purB/purN/purE/purM/purK/purH
GO:0071705	nitrogen compound transport	201	-0.401767	-1.72133	9.52235e-05	0.00096253	0.000632566	585	tags=35%, list=22%, signal=30%	asmA/yifK/tdcC/sapC/yehX/glnP/yhdY/sapB/murJ/potD/yehW/lolE/codB/glnH/ftsW/macA/mrdB/proY/tatB/lolD/secA/nikD/csgG/ccmF/secF/adiC/ygaZ/tonB/secD/panF/rhtC/nikC/gltP/yojI/bioP/dppD/gltL/dppC/potC/dppF/dppA/dtpD/ydgI/dctA/ygaH/narK/gltK/exbD/potA/gltI/mdtJ/nikB/exbB/fliJ/fliH/potB/yidC/flhA/dppB/nepI/fliR/xanP/fliP/sdaC/plaP/mdtI/fepA/fliQ/nikA/cadB/amtB
GO:0043038	amino acid activation	21	-0.738279	-2.08262	9.85558e-05	0.00098293	0.000645973	599	tags=81%, list=22%, signal=63%	pheS/gltX/trpS/ileS/proS/leuS/argS/glyQ/serS/cysS/metG/tyrS/valS/aspS/epmA/asnS/entF
GO:0051252	regulation of RNA metabolic process	232	0.345285	1.61119	0.000123958	0.00122001	0.000801777	650	tags=35%, list=24%, signal=29%	phoB/phoR/rcnR/phoP/cbl/rstA/marA/narP/marR/sdiA/comR/hdfR/rpoE/iscR/ydjF/rof/fabR/cspD/dnaK/yafC/yhjB/gadW/yfeR/rseA/yfiE/hns/flgM/ybhD/nemR/aaeR/deoR/yfhH/yahB/ygcP/dgcM/hipA/csgD/gutM/pspB/dhaR/uhpA/cueR/acrR/putA/ydeO/malY/chbR/narL/zntR/aes/mntR/cysB/creB/rutR/ihfA/lrhA/ygeV/sgrR/exuR/pspF/sxy/eutR/matP/torR/csrD/kdgR/frmR/yciT/csiE/rcdA/trpR/gadE/yneJ/fucR/lacI/tyrR/arcA/araC/pspA/norR/ydcR…
GO:0072348	sulfur compound transport	28	0.63705	1.98238	0.000125903	0.00122306	0.000803786	173	tags=29%, list=6%, signal=27%	tauB/tauC/tcyJ/cysA/cysW/cysP/gsiA/eamB
GO:0006766	vitamin metabolic process	63	-0.528398	-1.86413	0.000138013	0.00132351	0.000869796	389	tags=49%, list=15%, signal=43%	fabG/yigB/ulaG/ulaE/ulaF/dkgA/dxs/thiM/thiD/ribB/folK/ribE/ilvC/menA/thiI/pdxH/nudB/bioA/thiL/pdxY/purC/bioC/glyA/thiC/bioD/thiE/thiG/thiF/thiH/bioF/bioB
GO:0019219	regulation of nucleobase-containing compound metabolic process	243	0.341122	1.60546	0.000143122	0.00135513	0.000890581	396	tags=25%, list=15%, signal=23%	phoB/phoR/rcnR/phoP/cbl/rstA/marA/narP/marR/sdiA/comR/hdfR/tus/rpoE/iscR/ydjF/rof/fabR/cspD/dnaK/mutH/yafC/yhjB/gadW/yfeR/rseA/yfiE/hns/flgM/ybhD/nemR/aaeR/deoR/yfhH/yahB/ygcP/dgcM/hipA/csgD/gutM/pspB/dhaR/uhpA/cueR/acrR/putA/ydeO/malY/chbR/narL/zntR/aes/mntR/cysB/creB/rutR/ihfA/lrhA/ygeV/sgrR
GO:0006351	transcription, DNA-templated	234	0.343296	1.60191	0.000155761	0.00143839	0.000945296	396	tags=25%, list=15%, signal=24%	phoB/phoR/rcnR/phoP/cbl/rstA/marA/narP/marR/sdiA/comR/hdfR/rpoE/iscR/ydjF/rof/fabR/cspD/dnaK/yafC/bolA/yhjB/gadW/yfeR/rseA/yfiE/hns/flgM/ybhD/nemR/aaeR/deoR/yfhH/yahB/ygcP/dgcM/hipA/csgD/gutM/pspB/dhaR/uhpA/cueR/acrR/putA/ydeO/malY/chbR/narL/zntR/aes/mntR/cysB/creB/rutR/ihfA/lrhA/ygeV/sgrR
GO:0097659	nucleic acid-templated transcription	234	0.343296	1.60191	0.000155761	0.00143839	0.000945296	396	tags=25%, list=15%, signal=24%	phoB/phoR/rcnR/phoP/cbl/rstA/marA/narP/marR/sdiA/comR/hdfR/rpoE/iscR/ydjF/rof/fabR/cspD/dnaK/yafC/bolA/yhjB/gadW/yfeR/rseA/yfiE/hns/flgM/ybhD/nemR/aaeR/deoR/yfhH/yahB/ygcP/dgcM/hipA/csgD/gutM/pspB/dhaR/uhpA/cueR/acrR/putA/ydeO/malY/chbR/narL/zntR/aes/mntR/cysB/creB/rutR/ihfA/lrhA/ygeV/sgrR
GO:0015031	protein transport	61	-0.543311	-1.90069	0.00016089	0.00146763	0.000964515	448	tags=38%, list=17%, signal=32%	lolE/tatB/lolD/secA/csgG/secF/tonB/secD/dppD/dppC/dppF/dppA/dtpD/exbD/exbB/fliJ/fliH/yidC/flhA/dppB/fliR/fliP/fliQ
GO:0010556	regulation of macromolecule biosynthetic process	259	0.329338	1.55904	0.000169255	0.00152534	0.00100244	396	tags=24%, list=15%, signal=23%	phoB/phoR/rcnR/phoP/cbl/rstA/marA/narP/ibpA/marR/sdiA/rbbA/comR/hdfR/rpoE/iscR/ydjF/rof/fabR/cspD/dnaK/yafC/yhjB/gadW/yfeR/rseA/yfiE/hns/flgM/ybhD/nemR/aaeR/deoR/yfhH/yahB/ygcP/dgcM/hipA/csgD/gutM/rseB/pspB/dhaR/uhpA/cueR/acrR/pspC/putA/ydeO/malY/chbR/miaA/narL/zntR/aes/mntR/cysB/creB/rutR/ihfA/lrhA/ygeV/sgrR
GO:0009889	regulation of biosynthetic process	265	0.326469	1.54696	0.000199163	0.0017735	0.00116553	396	tags=24%, list=15%, signal=23%	phoB/phoR/rcnR/phoP/cbl/rstA/marA/narP/ibpA/marR/sdiA/rbbA/comR/hdfR/rpoE/iscR/ydjF/rof/fabR/cspD/dnaK/yafC/yhjB/gadW/yfeR/rseA/yfiE/hns/flgM/ybhD/nemR/aaeR/sfsA/deoR/yfhH/yahB/ygcP/dgcM/hipA/csgD/gutM/rseB/pspB/dhaR/uhpA/cueR/acrR/pspC/putA/ydeO/malY/chbR/miaA/narL/zntR/aes/mntR/cysB/creB/rutR/ihfA/lrhA/ygeV/sgrR
GO:0009123	nucleoside monophosphate metabolic process	41	-0.60485	-1.96448	0.000208009	0.00183048	0.00120297	287	tags=37%, list=11%, signal=33%	thyA/gsk/adk/purA/purL/purT/purF/purC/apt/purB/purN/purE/purM/purK/purH
GO:0042364	water-soluble vitamin biosynthetic process	54	-0.551366	-1.90273	0.000216055	0.00187918	0.00123498	389	tags=35%, list=15%, signal=31%	folK/ribE/ilvC/thiI/pdxH/nudB/bioA/thiL/pdxY/purC/bioC/thiC/bioD/thiE/thiG/thiF/thiH/bioF/bioB
GO:0032774	RNA biosynthetic process	242	0.3302	1.55503	0.000230485	0.00198164	0.00130232	396	tags=24%, list=15%, signal=23%	phoB/phoR/rcnR/phoP/cbl/rstA/marA/narP/marR/sdiA/comR/hdfR/rpoE/iscR/ydjF/rof/fabR/cspD/dnaK/yafC/bolA/yhjB/gadW/yfeR/rseA/yfiE/hns/flgM/ybhD/nemR/aaeR/deoR/yfhH/yahB/ygcP/dgcM/hipA/csgD/gutM/pspB/dhaR/uhpA/cueR/acrR/putA/ydeO/malY/chbR/narL/zntR/aes/mntR/cysB/creB/rutR/ihfA/lrhA/ygeV/sgrR
GO:0046618	xenobiotic export	17	-0.74146	-1.99675	0.000276721	0.00229986	0.00151145	117	tags=29%, list=4%, signal=28%	mdtJ/emrA/emrB/mdtI/acrZ
GO:1990961	xenobiotic detoxification by transmembrane export across the plasma membrane	17	-0.74146	-1.99675	0.000276721	0.00229986	0.00151145	117	tags=29%, list=4%, signal=28%	mdtJ/emrA/emrB/mdtI/acrZ
GO:0098661	inorganic anion transmembrane transport	16	0.727613	1.94233	0.000271099	0.00229986	0.00151145	473	tags=62%, list=18%, signal=52%	pstC/pstA/pstB/cysA/cysW/cysP/crcB/cysZ/yjbB/clcA
GO:0019637	organophosphate metabolic process	212	-0.385903	-1.65988	0.000281584	0.00231456	0.00152111	564	tags=31%, list=21%, signal=26%	atpD/dxs/cdsA/carA/pyrE/tusA/thiM/plsX/thiD/udk/pgk/gpsA/folE/accA/ispA/pyrD/spoT/lpxB/glpX/psd/guaC/fbp/pssA/glmU/nudC/pncA/thiI/pdxH/thyA/tpiA/nrdF/lpxK/gapA/gsk/nrdB/accC/suhB/adk/acs/thiL/purA/pdxY/ndk/purL/ackA/purT/nrdE/purF/purC/aceF/aceE/apt/purB/purN/purE/nrdD/thiC/purM/thiE/thiG/purK/thiF/thiH/purH/nrdA
GO:0022618	ribonucleoprotein complex assembly	47	-0.586789	-1.96894	0.000310381	0.00246984	0.00162316	881	tags=68%, list=33%, signal=46%	rplX/era/rpsU/rpsE/rplF/rpmF/rplQ/rpsK/rpsP/rpsH/rimM/rpmG/rplS/rpsN/der/rplE/srmB/rpsG/rpmA/rimP/rpsA/rpsQ/rpmC/rpsC/rplP/rplV/rpsS/rplK/rplA/rplW/rplB/rplC
GO:0071826	ribonucleoprotein complex subunit organization	47	-0.586789	-1.96894	0.000310381	0.00246984	0.00162316	881	tags=68%, list=33%, signal=46%	rplX/era/rpsU/rpsE/rplF/rpmF/rplQ/rpsK/rpsP/rpsH/rimM/rpmG/rplS/rpsN/der/rplE/srmB/rpsG/rpmA/rimP/rpsA/rpsQ/rpmC/rpsC/rplP/rplV/rpsS/rplK/rplA/rplW/rplB/rplC
GO:0006767	water-soluble vitamin metabolic process	62	-0.521923	-1.83448	0.000304834	0.00246984	0.00162316	389	tags=48%, list=15%, signal=42%	fabG/yigB/ulaG/ulaE/ulaF/dkgA/dxs/thiM/thiD/ribB/folK/ribE/ilvC/thiI/pdxH/nudB/bioA/thiL/pdxY/purC/bioC/glyA/thiC/bioD/thiE/thiG/thiF/thiH/bioF/bioB
GO:0060255	regulation of macromolecule metabolic process	302	0.311835	1.48759	0.00032507	0.0025595	0.00168208	396	tags=23%, list=15%, signal=22%	phoB/phoR/rcnR/phoP/cbl/rstA/marA/narP/ibpA/marR/sdiA/rbbA/comR/hdfR/tus/rpoE/iscR/ydjF/rof/fabR/cspD/dnaK/mutH/yafC/tar/yhjB/gadW/eco/yfeR/rseA/yfiE/hns/flgM/ybhD/nemR/aaeR/cheA/deoR/pdeR/yfhH/yahB/ygcP/dgcM/hipA/csgD/gutM/rseB/pspB/dhaR/uhpA/cueR/acrR/pspC/putA/ydeO/malY/chbR/miaA/narL/zntR/aes/mntR/cysB/creB/rutR/ihfA/lrhA/ygeV/sgrR
GO:0006812	cation transport	157	-0.412103	-1.6992	0.000400818	0.00312304	0.00205243	410	tags=39%, list=15%, signal=36%	tdcC/atpD/sapC/yehX/sapB/kdgT/nuoL/nuoN/nikE/potD/yehW/mdtC/codB/nikD/ccmF/cyoD/nuoM/kup/adiC/ygaZ/tonB/cusA/cyoC/panF/cyoA/nikC/cyoB/gltP/dppD/feoB/cusC/fepD/dppC/potC/dppF/dppA/dtpD/feoC/ygaH/fepC/cusB/potA/fhuA/fepG/mdtJ/entS/nikB/exbB/fepB/potB/efeB/dppB/fhuD/sdaC/emrB/plaP/fhuB/mdtI/fepA/nikA/cadB/amtB
GO:0051171	regulation of nitrogen compound metabolic process	289	0.309876	1.48023	0.000408962	0.00315364	0.00207255	396	tags=23%, list=15%, signal=22%	phoB/phoR/rcnR/phoP/cbl/rstA/marA/narP/ibpA/marR/sdiA/rbbA/comR/hdfR/tus/rpoE/iscR/ydjF/rof/fabR/cspD/dnaK/mutH/yafC/tar/yhjB/gadW/eco/yfeR/rseA/yfiE/hns/flgM/ybhD/nemR/aaeR/cheA/deoR/yfhH/yahB/ygcP/dgcM/hipA/csgD/gutM/pspB/dhaR/uhpA/cueR/acrR/putA/ydeO/malY/chbR/miaA/narL/zntR/aes/mntR/cysB/creB/rutR/ihfA/lrhA/ygeV/sgrR
GO:0009117	nucleotide metabolic process	113	-0.443246	-1.74093	0.000432871	0.00330395	0.00217133	342	tags=27%, list=13%, signal=24%	nudC/pncA/thyA/tpiA/nrdF/gapA/gsk/nrdB/accC/adk/acs/purA/ndk/purL/ackA/purT/nrdE/purF/purC/aceF/aceE/apt/purB/purN/purE/nrdD/purM/purK/purH/nrdA
GO:0045184	establishment of protein localization	67	-0.501315	-1.80768	0.000453054	0.00342307	0.00224961	448	tags=34%, list=17%, signal=29%	lolE/tatB/lolD/secA/csgG/secF/tonB/secD/dppD/dppC/dppF/dppA/dtpD/exbD/exbB/fliJ/fliH/yidC/flhA/dppB/fliR/fliP/fliQ
GO:0031326	regulation of cellular biosynthetic process	261	0.316407	1.49938	0.000463246	0.00346508	0.00227722	396	tags=23%, list=15%, signal=22%	phoB/phoR/rcnR/phoP/cbl/rstA/marA/narP/ibpA/marR/sdiA/rbbA/comR/hdfR/rpoE/iscR/ydjF/rof/fabR/cspD/dnaK/yafC/yhjB/gadW/yfeR/rseA/yfiE/hns/flgM/ybhD/nemR/aaeR/deoR/yfhH/yahB/ygcP/dgcM/hipA/csgD/gutM/pspB/dhaR/uhpA/cueR/acrR/putA/ydeO/malY/chbR/miaA/narL/zntR/aes/mntR/cysB/creB/rutR/ihfA/lrhA/ygeV/sgrR
GO:0008104	protein localization	68	-0.500371	-1.79989	0.000505527	0.00374391	0.00246046	448	tags=34%, list=17%, signal=29%	lolE/tatB/lolD/secA/csgG/secF/tonB/secD/dppD/dppC/dppF/dppA/dtpD/exbD/exbB/fliJ/fliH/yidC/flhA/dppB/fliR/fliP/fliQ
GO:0140352	export from cell	34	-0.61394	-1.91514	0.000516475	0.00378748	0.0024891	117	tags=24%, list=4%, signal=23%	mdtJ/emrA/flhA/fliP/emrB/mdtI/fliQ/acrZ
GO:0000041	transition metal ion transport	50	-0.545127	-1.83194	0.000580333	0.00421445	0.0027697	410	tags=54%, list=15%, signal=47%	nikD/ccmF/tonB/cusA/nikC/dppD/feoB/cusC/fepD/dppC/dppF/dppA/feoC/fepC/cusB/fhuA/fepG/entS/nikB/exbB/fepB/efeB/dppB/fhuD/fhuB/fepA/nikA
GO:0001539	cilium or flagellum-dependent cell motility	45	-0.564599	-1.88592	0.00060846	0.00429366	0.00282176	193	tags=42%, list=7%, signal=40%	dgcI/flgB/fliL/flgC/flgG/fliE/flgD/fliG/flgH/fliJ/flgE/fliM/fliN/flgI/fliH/flgF/flgJ/fliK/fliO
GO:0097588	archaeal or bacterial-type flagellum-dependent cell motility	45	-0.564599	-1.88592	0.00060846	0.00429366	0.00282176	193	tags=42%, list=7%, signal=40%	dgcI/flgB/fliL/flgC/flgG/fliE/flgD/fliG/flgH/fliJ/flgE/fliM/fliN/flgI/fliH/flgF/flgJ/fliK/fliO
GO:0010468	regulation of gene expression	268	0.316804	1.51229	0.000601607	0.00429366	0.00282176	396	tags=23%, list=15%, signal=22%	phoB/phoR/rcnR/phoP/cbl/rstA/marA/narP/ibpA/marR/sdiA/rbbA/comR/hdfR/rpoE/iscR/ydjF/fabR/cspD/dnaK/yafC/yhjB/gadW/yfeR/rseA/yfiE/hns/flgM/ybhD/nemR/aaeR/deoR/pdeR/yfhH/yahB/ygcP/dgcM/hipA/csgD/gutM/pspB/dhaR/uhpA/cueR/acrR/putA/ydeO/malY/chbR/miaA/narL/zntR/aes/mntR/cysB/creB/rutR/ihfA/lrhA/ygeV/sgrR
GO:0009266	response to temperature stimulus	67	0.468971	1.79824	0.000646122	0.00451682	0.00296841	786	tags=46%, list=29%, signal=33%	ves/ibpA/marR/ssuD/rpoE/dnaK/cheY/degP/cheA/groS/hspQ/yccX/htpG/groL/hscA/miaA/grpE/dsbB/gloB/ibpB/yajL/clpA/pnp/loiP/pspA/dnaJ/yggE/infC/clpP/ttdB/otsB
GO:0006753	nucleoside phosphate metabolic process	117	-0.437775	-1.72728	0.000747085	0.00517426	0.00340047	342	tags=26%, list=13%, signal=23%	nudC/pncA/thyA/tpiA/nrdF/gapA/gsk/nrdB/accC/adk/acs/purA/ndk/purL/ackA/purT/nrdE/purF/purC/aceF/aceE/apt/purB/purN/purE/nrdD/purM/purK/purH/nrdA
GO:0042908	xenobiotic transport	27	-0.63406	-1.90735	0.000758894	0.00520782	0.00342253	485	tags=41%, list=18%, signal=34%	mdtC/macA/mdtE/mdtF/cusA/msbA/mdtJ/emrA/emrB/mdtI/acrZ
GO:1901605	alpha-amino acid metabolic process	148	-0.410916	-1.67765	0.000836712	0.00568964	0.00373918	414	tags=24%, list=16%, signal=21%	dapB/astB/gltB/metC/leuA/ansA/metE/ilvC/serS/serA/asd/glsB/ilvB/avtA/ilvI/ilvN/astE/speB/gcvH/alaA/gcvT/astC/gcvP/speA/purL/aspA/purF/lysC/sdaB/glyA/grcA/lysA/cadA/tnaA/glnA
GO:0009451	RNA modification	76	-0.477907	-1.75827	0.000864769	0.00582746	0.00382975	647	tags=39%, list=24%, signal=31%	tgt/pcnB/trmD/rlmD/dusB/tusA/tusD/tapT/mnmE/rlmH/tusB/tsaC/trmL/tusC/rlmN/mnmA/trmH/thiI/rsmF/tcdA/miaB/dusC/yfiF/mnmG/queA/rsmG/rlmG/rluA/tsaB/rimO
GO:0071973	bacterial-type flagellum-dependent cell motility	44	-0.547034	-1.82294	0.000883384	0.00589974	0.00387726	193	tags=41%, list=7%, signal=39%	dgcI/flgB/fliL/flgC/flgG/fliE/flgD/fliG/flgH/fliJ/flgE/fliM/fliN/flgI/fliH/flgF/flgJ/fliK
GO:0042542	response to hydrogen peroxide	14	0.728712	1.89056	0.000934336	0.00618481	0.0040646	391	tags=57%, list=15%, signal=49%	yodD/ychH/gstA/tatD/yhcN/uspE/ccp/hprS
GO:0051649	establishment of localization in cell	29	-0.636307	-1.93543	0.000957737	0.00622945	0.00409394	448	tags=55%, list=17%, signal=46%	tatB/secA/secF/secD/feoB/fepD/feoC/fepC/fepG/exbB/fepB/efeB/fliR/fhuD/fhuB/fepA
GO:0006396	RNA processing	96	-0.446709	-1.69724	0.000955947	0.00622945	0.00409394	647	tags=42%, list=24%, signal=33%	truB/tmcA/rpsK/rimM/rsmB/tgt/pcnB/trmD/rlmD/rng/dusB/tusA/rpsL/tusD/tapT/mnmE/rlmH/tusB/tsaC/trmL/tusC/rlmN/mnmA/trmH/thiI/rsmF/tcdA/miaB/dusC/rplA/yfiF/mnmG/queA/rsmG/suhB/rlmG/rluA/tsaB/rimO/rnpA
GO:0080090	regulation of primary metabolic process	295	0.30677	1.46402	0.00107554	0.00693536	0.00455786	396	tags=23%, list=15%, signal=22%	phoB/phoR/rcnR/phoP/cbl/rstA/marA/narP/ibpA/marR/sdiA/rbbA/comR/hdfR/tus/rpoE/iscR/ydjF/rof/fabR/cspD/dnaK/mutH/yafC/tar/yhjB/gadW/eco/yfeR/rseA/yfiE/hns/flgM/ybhD/nemR/aaeR/cheA/deoR/yfhH/yahB/ygcP/dgcM/hipA/csgD/gutM/rseB/pspB/dhaR/uhpA/cueR/acrR/putA/ydeO/malY/chbR/miaA/narL/zntR/aes/mntR/cysB/creB/rutR/ihfA/lrhA/ygeV/sgrR
GO:0015833	peptide transport	43	-0.544975	-1.79903	0.00112975	0.00722268	0.00474668	464	tags=37%, list=17%, signal=31%	macA/nikD/tonB/nikC/yojI/dppD/dppC/dppF/dppA/dtpD/exbD/nikB/exbB/dppB/fepA/nikA
GO:0032259	methylation	49	-0.541186	-1.81759	0.00125756	0.00797166	0.00523891	693	tags=47%, list=26%, signal=35%	rsmB/ubiE/prmC/dam/trmD/rlmD/metH/mnmE/rlmH/trmL/rlmN/metE/trmH/ubiG/thyA/rsmF/miaB/yfiF/mnmG/prmA/rsmG/rlmG/bioC
GO:0042886	amide transport	47	-0.558984	-1.87565	0.00128576	0.00808192	0.00531136	343	tags=38%, list=13%, signal=34%	macA/nikD/tonB/panF/nikC/yojI/bioP/dppD/dppC/dppF/dppA/dtpD/exbD/nikB/exbB/dppB/fepA/nikA
GO:1901606	alpha-amino acid catabolic process	45	-0.547368	-1.82836	0.00130183	0.00811473	0.00533293	411	tags=33%, list=15%, signal=29%	astB/metC/ansA/glsB/astE/gcvH/gcvT/astC/gcvP/speA/sdaB/glyA/grcA/cadA/tnaA
GO:0044010	single-species biofilm formation	41	0.522917	1.80408	0.00141281	0.00866217	0.0056927	276	tags=37%, list=10%, signal=33%	bhsA/ydeR/yodD/ychH/bssS/csgB/csgA/hns/cdgI/dgcM/yhcN/uspE/hipA/csgD/yghO
GO:0051703	biological process involved in intraspecies interaction between organisms	41	0.522917	1.80408	0.00141281	0.00866217	0.0056927	276	tags=37%, list=10%, signal=33%	bhsA/ydeR/yodD/ychH/bssS/csgB/csgA/hns/cdgI/dgcM/yhcN/uspE/hipA/csgD/yghO
GO:0009063	cellular amino acid catabolic process	51	-0.52146	-1.76697	0.00150652	0.00916159	0.00602092	411	tags=31%, list=15%, signal=27%	astB/metC/ansA/glsB/gudX/astE/gcvH/gcvT/astC/gcvP/speA/sdaB/glyA/grcA/cadA/tnaA
GO:0055072	iron ion homeostasis	24	-0.655604	-1.9107	0.00153082	0.00923431	0.00606871	252	tags=58%, list=9%, signal=53%	feoB/fepD/feoA/feoC/fepC/fhuA/fepG/exbB/fepB/efeB/fhuD/fecI/fhuB/fepA
GO:0034470	ncRNA processing	91	-0.452948	-1.70863	0.00157116	0.00932718	0.00612974	765	tags=41%, list=29%, signal=30%	truB/tmcA/rpsK/rimM/rsmB/tgt/trmD/rlmD/rng/dusB/tusA/tusD/tapT/mnmE/rlmH/tusB/tsaC/trmL/tusC/rlmN/mnmA/trmH/thiI/rsmF/tcdA/miaB/dusC/rplA/mnmG/queA/rsmG/suhB/rlmG/rluA/tsaB/rimO/rnpA
GO:0006810	transport	463	-0.304615	-1.40074	0.00156012	0.00932718	0.00612974	353	tags=19%, list=13%, signal=20%	adiC/ygaZ/mdtF/tonB/cusA/cyoC/ycaD/secD/panF/galP/rhtC/cyoA/nikC/cyoB/gltP/yojI/bioP/dppD/feoB/fimD/cusC/fepD/gltL/feoA/msbA/dppC/potC/dppF/ynfM/dppA/dtpD/feoC/ydgI/dctA/ygaH/malM/narK/fepC/gltK/cusB/exbD/potA/gltI/fhuA/fepG/focA/mdtJ/yhfK/entS/nikB/exbB/fliJ/fepB/fliH/emrA/potB/efeB/mglB/yidC/flhA/dppB/nepI/fliR/xanP/fliP/mglC/fhuD/sdaC/malG/fecI/emrB/plaP/fhuB/mdtI/fepA/rbsB/mglA/fliQ/rbsC/malF…
GO:0006875	cellular metal ion homeostasis	27	-0.611405	-1.8392	0.0018853	0.0108995	0.00716308	252	tags=56%, list=9%, signal=51%	cusA/feoB/cusC/fepD/feoC/fepC/cusB/fepG/exbB/fepB/efeB/fhuD/fecI/fhuB/fepA
GO:0042710	biofilm formation	43	0.506022	1.75871	0.0018943	0.0108995	0.00716308	276	tags=35%, list=10%, signal=32%	bhsA/ydeR/yodD/ychH/bssS/csgB/csgA/hns/cdgI/dgcM/yhcN/uspE/hipA/csgD/yghO
GO:0098630	aggregation of unicellular organisms	43	0.506022	1.75871	0.0018943	0.0108995	0.00716308	276	tags=35%, list=10%, signal=32%	bhsA/ydeR/yodD/ychH/bssS/csgB/csgA/hns/cdgI/dgcM/yhcN/uspE/hipA/csgD/yghO
GO:0098743	cell aggregation	43	0.506022	1.75871	0.0018943	0.0108995	0.00716308	276	tags=35%, list=10%, signal=32%	bhsA/ydeR/yodD/ychH/bssS/csgB/csgA/hns/cdgI/dgcM/yhcN/uspE/hipA/csgD/yghO
GO:0072528	pyrimidine-containing compound biosynthetic process	30	-0.59486	-1.81527	0.00197192	0.0112595	0.00739966	562	tags=53%, list=21%, signal=43%	dxs/carA/pyrE/thiM/thiD/udk/pyrD/thiI/thyA/thiL/ndk/thiC/thiE/thiG/thiF/thiH
GO:0009229	thiamine diphosphate biosynthetic process	10	-0.785752	-1.81187	0.00200986	0.0113036	0.00742862	535	tags=90%, list=20%, signal=72%	thiM/thiD/thiI/thiL/thiC/thiE/thiG/thiF/thiH
GO:0042357	thiamine diphosphate metabolic process	10	-0.785752	-1.81187	0.00200986	0.0113036	0.00742862	535	tags=90%, list=20%, signal=72%	thiM/thiD/thiI/thiL/thiC/thiE/thiG/thiF/thiH
GO:0009262	deoxyribonucleotide metabolic process	13	-0.72282	-1.79664	0.00210036	0.0116038	0.00762592	287	tags=46%, list=11%, signal=41%	thyA/nrdF/nrdB/nrdE/nrdD/nrdA
GO:0019220	regulation of phosphate metabolic process	11	0.747287	1.79362	0.00210978	0.0116038	0.00762592	23	tags=27%, list=1%, signal=27%	pstC/pstA/pstB
GO:0051174	regulation of phosphorus metabolic process	11	0.747287	1.79362	0.00210978	0.0116038	0.00762592	23	tags=27%, list=1%, signal=27%	pstC/pstA/pstB
GO:0055086	nucleobase-containing small molecule metabolic process	162	-0.379971	-1.57791	0.00217692	0.0118857	0.00781117	509	tags=28%, list=19%, signal=24%	udk/pgk/folE/accA/pyrD/spoT/codB/deoD/guaC/hyuA/glmU/nudC/pncA/thyA/tpiA/nrdF/gapA/queA/gsk/nrdB/accC/adk/acs/speD/rutA/purA/ndk/purL/ackA/purT/nrdE/purF/purC/aceF/aceE/xdhC/apt/purB/purN/purE/nrdD/purM/purK/purH/nrdA
GO:0043648	dicarboxylic acid metabolic process	81	-0.446278	-1.66184	0.00225416	0.0122182	0.00802969	474	tags=31%, list=18%, signal=26%	maeB/aroE/aroL/gltD/ubiV/dapB/astB/gltB/folK/aroB/asd/gudD/glsB/aroK/aroH/astE/nudB/astC/aspA/aroA/lysC/glyA/ubiU/lysA/glnA
GO:0051234	establishment of localization	471	-0.299409	-1.37866	0.0024284	0.0130679	0.00858813	353	tags=19%, list=13%, signal=20%	adiC/ygaZ/mdtF/tonB/cusA/cyoC/ycaD/secD/panF/galP/rhtC/cyoA/nikC/cyoB/gltP/yojI/bioP/dppD/feoB/fimD/cusC/fepD/gltL/feoA/msbA/dppC/potC/dppF/ynfM/dppA/dtpD/feoC/ydgI/dctA/ygaH/malM/narK/fepC/gltK/cusB/exbD/potA/gltI/fhuA/fepG/focA/mdtJ/yhfK/entS/nikB/exbB/fliJ/fepB/fliH/emrA/potB/efeB/mglB/yidC/flhA/dppB/nepI/fliR/xanP/fliP/mglC/fhuD/sdaC/malG/fecI/emrB/plaP/fhuB/mdtI/fepA/rbsB/mglA/fliQ/rbsC/malF…
GO:0030030	cell projection organization	37	-0.549223	-1.74607	0.00263477	0.0138902	0.00912851	487	tags=57%, list=18%, signal=47%	ppdD/frdC/fimF/fimH/frdB/csgG/frdA/fimD/fimC/yehD/flgD/fliG/fliJ/fliH/flhA/flgJ/fliR/fliP/fliK/fliO/fliQ
GO:0045892	negative regulation of transcription, DNA-templated	83	0.404734	1.62327	0.00265548	0.0138902	0.00912851	749	tags=45%, list=28%, signal=33%	rcnR/marA/marR/comR/hdfR/fabR/dnaK/rseA/hns/flgM/nemR/deoR/hipA/csgD/acrR/putA/chbR/narL/mntR/rutR/lrhA/sgrR/exuR/pspF/kdgR/frmR/trpR/lacI/tyrR/arcA/araC/metJ/stpA/aidB/dnaJ/lrp/rssB
GO:1902679	negative regulation of RNA biosynthetic process	83	0.404734	1.62327	0.00265548	0.0138902	0.00912851	749	tags=45%, list=28%, signal=33%	rcnR/marA/marR/comR/hdfR/fabR/dnaK/rseA/hns/flgM/nemR/deoR/hipA/csgD/acrR/putA/chbR/narL/mntR/rutR/lrhA/sgrR/exuR/pspF/kdgR/frmR/trpR/lacI/tyrR/arcA/araC/metJ/stpA/aidB/dnaJ/lrp/rssB
GO:1903507	negative regulation of nucleic acid-templated transcription	83	0.404734	1.62327	0.00265548	0.0138902	0.00912851	749	tags=45%, list=28%, signal=33%	rcnR/marA/marR/comR/hdfR/fabR/dnaK/rseA/hns/flgM/nemR/deoR/hipA/csgD/acrR/putA/chbR/narL/mntR/rutR/lrhA/sgrR/exuR/pspF/kdgR/frmR/trpR/lacI/tyrR/arcA/araC/metJ/stpA/aidB/dnaJ/lrp/rssB
GO:0009636	response to toxic substance	56	-0.491559	-1.69919	0.00275285	0.0142995	0.00939752	350	tags=29%, list=13%, signal=25%	mdtE/mdtF/cusA/ycbX/sodA/katE/cusC/cusB/mdtJ/emrA/efeB/efeO/emrB/mdtI/ecnB/acrZ
GO:0055065	metal ion homeostasis	33	-0.569204	-1.76108	0.00280549	0.0144595	0.00950268	252	tags=52%, list=9%, signal=47%	feoB/cusC/fepD/feoA/feoC/ndh/fepC/cusB/fhuA/fepG/exbB/fepB/efeB/fhuD/fecI/fhuB/fepA
GO:0045934	negative regulation of nucleobase-containing compound metabolic process	93	0.386606	1.58379	0.00282232	0.0144595	0.00950268	749	tags=42%, list=28%, signal=31%	rcnR/marA/marR/comR/hdfR/tus/fabR/cspD/dnaK/rseA/hns/flgM/nemR/deoR/hipA/csgD/acrR/putA/chbR/narL/mntR/rutR/lrhA/sgrR/exuR/pspF/kdgR/frmR/trpR/lacI/tyrR/arcA/araC/metJ/stpA/aidB/dnaJ/lrp/rssB
GO:0000302	response to reactive oxygen species	29	0.559377	1.75333	0.00285571	0.0145311	0.00954972	391	tags=41%, list=15%, signal=36%	yodD/blc/ychH/uspD/gstA/cybB/tatD/msrP/yhcN/uspE/ccp/hprS
GO:0010038	response to metal ion	44	0.486001	1.68808	0.0032225	0.0162867	0.0107035	409	tags=32%, list=15%, signal=27%	mgtA/bhsA/rcnA/zntA/ftnA/ychH/comR/kbp/yobA/nlpE/rcnB/yfgG/hprS/cueO
GO:0072527	pyrimidine-containing compound metabolic process	46	-0.518458	-1.73366	0.00332867	0.0167104	0.0109819	562	tags=41%, list=21%, signal=33%	dxs/carA/pyrE/thiM/thiD/udk/pyrD/codB/hyuA/thiI/thyA/rutA/thiL/ndk/thiC/thiE/thiG/thiF/thiH
GO:0046916	cellular transition metal ion homeostasis	26	-0.61484	-1.83444	0.0033878	0.0168938	0.0111025	252	tags=58%, list=9%, signal=53%	cusA/feoB/cusC/fepD/feoC/fepC/cusB/fepG/exbB/fepB/efeB/fhuD/fecI/fhuB/fepA
GO:0008033	tRNA processing	58	-0.486315	-1.6879	0.00389	0.0192697	0.0126639	647	tags=43%, list=24%, signal=33%	tgt/trmD/rng/dusB/tusA/tusD/tapT/mnmE/tusB/tsaC/trmL/tusC/rlmN/mnmA/trmH/thiI/tcdA/miaB/dusC/mnmG/queA/rluA/tsaB/rimO/rnpA
GO:0051641	cellular localization	46	-0.511212	-1.70943	0.00410426	0.0201973	0.0132735	489	tags=41%, list=18%, signal=34%	lolE/tatB/lolD/secA/secF/secD/feoB/fepD/feoC/fepC/fepG/exbB/fepB/efeB/yidC/fliR/fhuD/fhuB/fepA
GO:1901661	quinone metabolic process	25	-0.616599	-1.81444	0.00433102	0.0202475	0.0133065	781	tags=76%, list=29%, signal=54%	ubiC/ubiX/ubiJ/ubiE/menF/dxs/ubiB/ispB/ubiV/ubiH/ubiG/menA/ubiI/menC/menB/menE/menH/menD/ubiU
GO:1901663	quinone biosynthetic process	25	-0.616599	-1.81444	0.00433102	0.0202475	0.0133065	781	tags=76%, list=29%, signal=54%	ubiC/ubiX/ubiJ/ubiE/menF/dxs/ubiB/ispB/ubiV/ubiH/ubiG/menA/ubiI/menC/menB/menE/menH/menD/ubiU
GO:0006119	oxidative phosphorylation	15	-0.686255	-1.78584	0.00425733	0.0202475	0.0133065	687	tags=87%, list=26%, signal=65%	appC/appB/nuoG/nuoL/nuoN/cyoD/nuoM/cydB/cyoC/cyoA/cyoB/cydA/ndh
GO:0006873	cellular ion homeostasis	32	-0.566965	-1.74942	0.00422975	0.0202475	0.0133065	353	tags=50%, list=13%, signal=44%	adiC/cusA/feoB/cusC/fepD/feoC/fepC/cusB/fepG/exbB/fepB/efeB/fhuD/fecI/fhuB/fepA
GO:0030003	cellular cation homeostasis	32	-0.566965	-1.74942	0.00422975	0.0202475	0.0133065	353	tags=50%, list=13%, signal=44%	adiC/cusA/feoB/cusC/fepD/feoC/fepC/cusB/fepG/exbB/fepB/efeB/fhuD/fecI/fhuB/fepA
GO:0006772	thiamine metabolic process	13	-0.699312	-1.7382	0.00429241	0.0202475	0.0133065	562	tags=77%, list=21%, signal=61%	dxs/thiM/thiD/thiI/thiL/thiC/thiE/thiG/thiF/thiH
GO:0042723	thiamine-containing compound metabolic process	13	-0.699312	-1.7382	0.00429241	0.0202475	0.0133065	562	tags=77%, list=21%, signal=61%	dxs/thiM/thiD/thiI/thiL/thiC/thiE/thiG/thiF/thiH
GO:0006979	response to oxidative stress	78	0.398235	1.57283	0.00431508	0.0202475	0.0133065	622	tags=37%, list=23%, signal=29%	ftnA/cysD/yodD/blc/ychH/uspD/gstA/ytfK/cybB/uspF/degP/tatD/msrP/ybhJ/yhcN/uspE/putA/ccp/sseA/osmC/hprS/yajL/clpA/fumC/sodC/tpx/nfuA/ygiW/msrB
GO:0009228	thiamine biosynthetic process	11	-0.743025	-1.7798	0.00440059	0.0203188	0.0133533	562	tags=91%, list=21%, signal=72%	dxs/thiM/thiD/thiI/thiL/thiC/thiE/thiG/thiF/thiH
GO:0055076	transition metal ion homeostasis	31	-0.572867	-1.7621	0.0043901	0.0203188	0.0133533	252	tags=55%, list=9%, signal=50%	feoB/cusC/fepD/feoA/feoC/ndh/fepC/cusB/fhuA/fepG/exbB/fepB/efeB/fhuD/fecI/fhuB/fepA
GO:1901700	response to oxygen-containing compound	59	0.440729	1.63841	0.00455355	0.020896	0.0137327	899	tags=63%, list=34%, signal=43%	yodD/uspB/hchA/blc/ychH/uspD/gstA/cybB/tar/yghW/tatD/msrP/yhcN/uspE/rcnB/ccp/osmC/hprS/narX/folA/sodC/ygiW/yjjB/cyuA/mdtK/yggE/yaiW/modA/norW/lrp/frmA/fpr/alkB/norV/decR/fnr/btuE
GO:0009263	deoxyribonucleotide biosynthetic process	11	-0.742545	-1.77865	0.00461181	0.0210245	0.0138171	287	tags=55%, list=11%, signal=49%	thyA/nrdF/nrdB/nrdE/nrdD/nrdA
GO:0001510	RNA methylation	33	-0.556011	-1.72026	0.00463775	0.0210245	0.0138171	946	tags=58%, list=35%, signal=38%	rlmB/trmA/rsmI/rsmE/rsmC/rsmB/trmD/rlmD/mnmE/rlmH/trmL/rlmN/trmH/rsmF/miaB/yfiF/mnmG/rsmG/rlmG
GO:0015886	heme transport	11	-0.74043	-1.77358	0.00489344	0.02205	0.014491	406	tags=55%, list=15%, signal=46%	ccmF/dppD/dppC/dppF/dppA/dppB
GO:0023052	signaling	67	0.415346	1.59262	0.00497692	0.0222918	0.01465	492	tags=36%, list=18%, signal=30%	phoB/phoR/phoP/rstA/narP/phoQ/cheY/cheB/tar/cheA/pdeR/dgcM/torC/uhpA/sixA/narL/creB/rstB/proP/tqsA/hprS/pspF/narX/cheW
GO:0046034	ATP metabolic process	41	-0.526155	-1.70889	0.00514191	0.0228937	0.0150456	824	tags=71%, list=31%, signal=50%	atpF/pykF/atpB/appC/atpC/atpE/atpG/appB/atpH/atpA/ldhA/nuoG/atpD/nuoL/nuoN/pgk/cyoD/nuoM/cydB/cyoC/cyoA/cyoB/tpiA/cydA/gapA/ndh/focA/aceF/aceE
GO:0007165	signal transduction	64	0.414385	1.57786	0.00551121	0.0243928	0.0160307	643	tags=44%, list=24%, signal=34%	phoB/phoR/phoP/rstA/narP/phoQ/cheY/cheB/tar/cheA/pdeR/dgcM/torC/uhpA/sixA/narL/creB/rstB/proP/hprS/pspF/narX/cheW/torR/rcsF/tyrR/arcA/norR
GO:0042594	response to starvation	25	0.581415	1.77712	0.00568842	0.0250291	0.0164489	264	tags=36%, list=10%, signal=33%	tauB/tauC/phoR/phoQ/uspD/cspD/ytfK/psiE/dps
GO:0006935	chemotaxis	21	-0.635123	-1.79163	0.00607988	0.0255492	0.0167907	204	tags=57%, list=8%, signal=53%	dppA/acs/fliL/fliG/fliJ/fliM/fliN/mglB/fliO/rbsB/nikA/malE
GO:0042330	taxis	21	-0.635123	-1.79163	0.00607988	0.0255492	0.0167907	204	tags=57%, list=8%, signal=53%	dppA/acs/fliL/fliG/fliJ/fliM/fliN/mglB/fliO/rbsB/nikA/malE
GO:0006879	cellular iron ion homeostasis	21	-0.634666	-1.79034	0.00607988	0.0255492	0.0167907	252	tags=57%, list=9%, signal=52%	feoB/fepD/feoC/fepC/fepG/exbB/fepB/efeB/fhuD/fecI/fhuB/fepA
GO:0009141	nucleoside triphosphate metabolic process	18	-0.632798	-1.73213	0.0060122	0.0255492	0.0167907	989	tags=94%, list=37%, signal=60%	pyrG/tmk/dcd/rdgB/atpF/atpB/atpC/dut/atpE/pyrH/atpG/atpH/atpA/atpD/udk/thyA/ndk
GO:0050801	ion homeostasis	39	-0.528486	-1.70773	0.0060282	0.0255492	0.0167907	353	tags=49%, list=13%, signal=43%	adiC/cusA/feoB/cusC/fepD/feoA/feoC/ndh/fepC/cusB/fhuA/fepG/exbB/fepB/efeB/fhuD/fecI/fhuB/fepA
GO:0055080	cation homeostasis	39	-0.528486	-1.70773	0.0060282	0.0255492	0.0167907	353	tags=49%, list=13%, signal=43%	adiC/cusA/feoB/cusC/fepD/feoA/feoC/ndh/fepC/cusB/fhuA/fepG/exbB/fepB/efeB/fhuD/fecI/fhuB/fepA
GO:0098771	inorganic ion homeostasis	39	-0.528486	-1.70773	0.0060282	0.0255492	0.0167907	353	tags=49%, list=13%, signal=43%	adiC/cusA/feoB/cusC/fepD/feoA/feoC/ndh/fepC/cusB/fhuA/fepG/exbB/fepB/efeB/fhuD/fecI/fhuB/fepA
GO:1901135	carbohydrate derivative metabolic process	242	-0.33056	-1.43253	0.00602221	0.0255492	0.0167907	801	tags=41%, list=30%, signal=31%	amiA/prs/arnA/hpt/fadD/atpC/murG/dut/arnF/fabZ/lpoA/ubiX/galE/sucC/kdsC/pbpC/rpe/rffC/wzzE/atpE/pyrH/atpG/ddlA/tgt/murF/atpH/mrcB/atpA/ldtB/dacA/arnE/rlpA/wzxE/wecB/atpD/dxs/opgE/murC/carA/pyrE/murD/nanA/murJ/udk/pgk/gpsA/folE/accA/pyrD/spoT/lpxB/wecC/glpX/ftsW/mrdB/deoD/guaC/fbp/glmU/mrdA/mraY/ldtC/rffM/thyA/eptC/tpiA/nrdF/lpxK/murQ/wzyE/gapA/queA/gsk/nrdB/accC/adk/acs/speD/purA/ndk/purL/dacB/ac…
GO:0046165	alcohol biosynthetic process	17	-0.657596	-1.77091	0.00619586	0.0258911	0.0170154	562	tags=76%, list=21%, signal=61%	gph/dxs/thiM/thiD/ispB/folE/thiI/thiL/thiC/thiE/thiG/thiF/thiH
GO:0015846	polyamine transport	12	-0.731325	-1.77435	0.00630462	0.0261992	0.0172179	560	tags=75%, list=21%, signal=60%	sapC/sapB/potD/potC/potA/mdtJ/potB/plaP/mdtI
GO:0042724	thiamine-containing compound biosynthetic process	12	-0.728421	-1.76731	0.00644872	0.02665	0.0175141	562	tags=83%, list=21%, signal=66%	dxs/thiM/thiD/thiI/thiL/thiC/thiE/thiG/thiF/thiH
GO:0006400	tRNA modification	49	-0.497377	-1.67045	0.00652211	0.0268052	0.0176161	544	tags=43%, list=20%, signal=35%	dusB/tusA/tusD/tapT/mnmE/tusB/tsaC/trmL/tusC/rlmN/mnmA/trmH/thiI/tcdA/miaB/dusC/mnmG/queA/rluA/tsaB/rimO
GO:0034219	carbohydrate transmembrane transport	61	-0.454428	-1.58975	0.00709231	0.0289893	0.0190515	83	tags=18%, list=3%, signal=18%	mglB/mglC/malG/rbsB/mglA/rbsC/malF/treB/malE/lamB/malK
GO:0000027	ribosomal large subunit assembly	25	-0.603025	-1.77449	0.00719693	0.0290989	0.0191236	881	tags=68%, list=33%, signal=46%	rplX/rplF/rpmF/rplQ/rpmG/rplS/der/rplE/srmB/rpmA/rpmC/rplP/rplK/rplA/rplW/rplB/rplC
GO:0042273	ribosomal large subunit biogenesis	25	-0.603025	-1.77449	0.00719693	0.0290989	0.0191236	881	tags=68%, list=33%, signal=46%	rplX/rplF/rpmF/rplQ/rpmG/rplS/der/rplE/srmB/rpmA/rpmC/rplP/rplK/rplA/rplW/rplB/rplC
GO:0043414	macromolecule methylation	40	-0.506805	-1.64502	0.00727025	0.0292374	0.0192145	693	tags=42%, list=26%, signal=32%	rsmB/prmC/dam/trmD/rlmD/mnmE/rlmH/trmL/rlmN/trmH/rsmF/miaB/yfiF/mnmG/prmA/rsmG/rlmG
GO:0009408	response to heat	49	0.452014	1.62302	0.00750025	0.029658	0.019491	779	tags=49%, list=29%, signal=35%	ibpA/marR/ssuD/dnaK/degP/groS/hspQ/yccX/htpG/groL/miaA/grpE/dsbB/gloB/ibpB/yajL/clpA/pnp/loiP/pspA/dnaJ/yggE/clpP/ttdB
GO:0044272	sulfur compound biosynthetic process	53	-0.470936	-1.61285	0.00757311	0.029658	0.019491	378	tags=42%, list=14%, signal=36%	metC/metE/thiI/asd/metK/lipA/accC/bioA/acs/speD/thiL/ackA/bioC/aceF/thiC/bioD/thiE/thiG/thiF/thiH/bioF/bioB
GO:1901615	organic hydroxy compound metabolic process	82	-0.429701	-1.60301	0.0075542	0.029658	0.019491	322	tags=27%, list=12%, signal=24%	thiI/pdxH/eutS/tpiA/lldD/gldA/suhB/yeiQ/thiL/pdxY/entA/entH/thiC/thiE/thiG/entF/thiF/thiH/entB/ybdZ/entE/entC
GO:0051253	negative regulation of RNA metabolic process	89	0.38011	1.54158	0.00741637	0.029658	0.019491	749	tags=42%, list=28%, signal=31%	rcnR/marA/marR/comR/hdfR/fabR/dnaK/rseA/hns/flgM/nemR/deoR/hipA/csgD/acrR/putA/chbR/narL/mntR/rutR/lrhA/sgrR/exuR/pspF/kdgR/frmR/trpR/lacI/tyrR/arcA/araC/metJ/stpA/aidB/dnaJ/lrp/rssB
GO:0055085	transmembrane transport	376	-0.300453	-1.3636	0.00751619	0.029658	0.019491	353	tags=20%, list=13%, signal=20%	adiC/ygaZ/mdtF/tonB/cusA/cyoC/ycaD/secD/panF/galP/rhtC/cyoA/nikC/cyoB/gltP/yojI/dppD/feoB/fimD/cusC/fepD/gltL/msbA/dppC/potC/dppF/ynfM/dppA/dtpD/ydgI/dctA/ygaH/narK/gltK/cusB/exbD/potA/gltI/fhuA/fepG/focA/mdtJ/yhfK/entS/nikB/exbB/emrA/potB/mglB/dppB/nepI/xanP/mglC/sdaC/malG/emrB/plaP/fhuB/mdtI/fepA/rbsB/mglA/rbsC/malF/treB/nikA/yhjX/cadB/amtB/malE/lamB/malK/btsT/acrZ
GO:0035442	dipeptide transmembrane transport	14	-0.683562	-1.73862	0.00813708	0.0317007	0.0208334	297	tags=57%, list=11%, signal=51%	nikC/dppD/dppC/dppF/dppA/dtpD/nikB/dppB
GO:0044780	bacterial-type flagellum assembly	17	-0.645779	-1.73908	0.00823164	0.0319029	0.0209663	114	tags=53%, list=4%, signal=51%	frdC/frdB/frdA/fliG/flhA/flgJ/fliR/fliK/fliQ
GO:0030001	metal ion transport	76	-0.424462	-1.56164	0.0086366	0.0332999	0.0218844	410	tags=38%, list=15%, signal=33%	nikD/ccmF/kup/tonB/cusA/panF/nikC/dppD/feoB/cusC/fepD/dppC/dppF/dppA/feoC/fepC/cusB/fhuA/fepG/entS/nikB/exbB/fepB/efeB/dppB/fhuD/fhuB/fepA/nikA
GO:0055082	cellular chemical homeostasis	35	-0.53315	-1.679	0.008682	0.0333033	0.0218866	353	tags=46%, list=13%, signal=40%	adiC/cusA/feoB/cusC/fepD/feoC/fepC/cusB/fepG/exbB/fepB/efeB/fhuD/fecI/fhuB/fepA
GO:0140115	export across plasma membrane	23	-0.602989	-1.73924	0.00897897	0.0342667	0.0225198	117	tags=22%, list=4%, signal=21%	mdtJ/emrA/emrB/mdtI/acrZ
GO:0015748	organophosphate ester transport	13	0.648255	1.65004	0.00922703	0.0350346	0.0230244	245	tags=31%, list=9%, signal=28%	ugpB/ugpE/ugpC/mlaA
GO:0042592	homeostatic process	55	-0.457892	-1.58148	0.0100812	0.0380846	0.0250289	261	tags=36%, list=10%, signal=33%	adiC/cusA/nrdH/feoB/cusC/fepD/feoA/feoC/ndh/fepC/cusB/fhuA/fepG/exbB/fepB/efeB/fhuD/fecI/fhuB/fepA
GO:0046417	chorismate metabolic process	18	-0.614204	-1.68123	0.0105647	0.0397105	0.0260974	471	tags=44%, list=18%, signal=37%	aroE/aroL/ubiV/aroB/aroK/aroH/aroA/ubiU
GO:0042181	ketone biosynthetic process	26	-0.572232	-1.70732	0.0110398	0.0408445	0.0268426	781	tags=73%, list=29%, signal=52%	ubiC/ubiX/ubiJ/ubiE/menF/dxs/ubiB/ispB/ubiV/ubiH/ubiG/menA/ubiI/menC/menB/menE/menH/menD/ubiU
GO:0015949	nucleobase-containing small molecule interconversion	18	-0.61238	-1.67624	0.010979	0.0408445	0.0268426	482	tags=50%, list=18%, signal=41%	spoT/deoD/guaC/nrdB/adk/purA/nrdE/nrdD/nrdA
GO:0048878	chemical homeostasis	42	-0.502281	-1.64055	0.0110848	0.0408445	0.0268426	353	tags=45%, list=13%, signal=40%	adiC/cusA/feoB/cusC/fepD/feoA/feoC/ndh/fepC/cusB/fhuA/fepG/exbB/fepB/efeB/fhuD/fecI/fhuB/fepA
GO:0048523	negative regulation of cellular process	133	0.326759	1.41694	0.0110621	0.0408445	0.0268426	707	tags=37%, list=27%, signal=28%	rcnR/ycgR/marA/ibpA/marR/comR/hdfR/tus/fabR/cspD/dnaK/eco/rseA/hns/flgM/nemR/cheA/cdgI/deoR/dgcM/hipA/csgD/torC/acrR/putA/chbR/narL/mntR/yfbV/rutR/lrhA/sgrR/exuR/pspF/yihI/minD/queE/kdgR/frmR/trpR/lacI/tyrR/arcA/araC/metJ/stpA/aidB/ratA/dnaJ
GO:0000028	ribosomal small subunit assembly	21	-0.613645	-1.73104	0.0115215	0.041235	0.0270993	949	tags=76%, list=36%, signal=49%	rsgA/rpsD/era/rpsU/rpsE/rpsK/rpsP/rpsH/rimM/rpsN/rpsG/rimP/rpsA/rpsQ/rpsC/rpsS
GO:0009199	ribonucleoside triphosphate metabolic process	13	-0.65976	-1.63989	0.0114791	0.041235	0.0270993	824	tags=85%, list=31%, signal=59%	atpF/atpB/atpC/atpE/pyrH/atpG/atpH/atpA/atpD/udk/ndk
GO:0009201	ribonucleoside triphosphate biosynthetic process	13	-0.65976	-1.63989	0.0114791	0.041235	0.0270993	824	tags=85%, list=31%, signal=59%	atpF/atpB/atpC/atpE/pyrH/atpG/atpH/atpA/atpD/udk/ndk
GO:0009401	phosphoenolpyruvate-dependent sugar phosphotransferase system	33	0.501777	1.62642	0.0114069	0.041235	0.0270993	364	tags=33%, list=14%, signal=29%	fryB/srlE/srlA/srlB/dhaM/malX/gutM/chbB/fruB/fruA/agaV
GO:0098704	carbohydrate import across plasma membrane	33	0.501777	1.62642	0.0114069	0.041235	0.0270993	364	tags=33%, list=14%, signal=29%	fryB/srlE/srlA/srlB/dhaM/malX/gutM/chbB/fruB/fruA/agaV
GO:0006260	DNA replication	50	-0.465143	-1.56315	0.0114568	0.041235	0.0270993	596	tags=46%, list=22%, signal=36%	polB/dam/holD/rarA/recQ/trxA/dnaX/dnaN/uvrD/dnaA/dnaE/priA/gyrA/rep/priB/rnhB/nrdF/gyrB/nrdB/ruvC/nrdE/nrdD/nrdA
GO:0071103	DNA conformation change	21	-0.611489	-1.72496	0.0120801	0.0426224	0.0280111	577	tags=52%, list=22%, signal=41%	rarA/recQ/yoaA/parE/uvrD/recD/priA/gyrA/rep/gyrB/recG
GO:0051336	regulation of hydrolase activity	16	0.611877	1.63337	0.0120388	0.0426224	0.0280111	165	tags=25%, list=6%, signal=24%	pstC/pstA/pstB/eco
GO:0046942	carboxylic acid transport	74	-0.411935	-1.50511	0.0119959	0.0426224	0.0280111	391	tags=24%, list=15%, signal=21%	mdtE/adiC/ygaZ/mdtF/panF/rhtC/gltP/bioP/gltL/dctA/ygaH/gltI/focA/emrA/sdaC/emrB/cadB/btsT
GO:0008643	carbohydrate transport	67	-0.422003	-1.52169	0.0125745	0.0441583	0.0290205	83	tags=16%, list=3%, signal=16%	mglB/mglC/malG/rbsB/mglA/rbsC/malF/treB/malE/lamB/malK
GO:0046677	response to antibiotic	74	-0.409583	-1.49652	0.0129826	0.0453783	0.0298222	491	tags=34%, list=18%, signal=28%	rpsL/ileS/macA/parE/rpoB/dsbA/rlmN/mdtE/priA/mrdA/mdtF/rpsQ/gyrA/aroK/rplV/yojI/alaA/gyrB/rplD/dacB/entS/emrA/efeO/emrB/acrZ
GO:0016053	organic acid biosynthetic process	166	-0.336239	-1.39883	0.0134855	0.046917	0.0308334	548	tags=28%, list=21%, signal=23%	carA/dapF/metH/plsX/asnB/fabD/accA/fabH/aroE/aroL/gltD/dapB/gltB/folK/metC/leuA/metE/ilvC/serS/aroB/serA/asd/glsB/aroK/ilvB/avtA/ilvI/aroH/ilvN/nudB/alaA/lipA/accB/accC/bioA/astC/aroA/ackA/bioC/lysC/glyA/bioD/lysA/bioF/bioB/glnA
GO:0007154	cell communication	107	0.339435	1.42539	0.0139568	0.0483319	0.0317633	391	tags=24%, list=15%, signal=22%	tauB/tauC/phoB/phoR/phoP/rstA/narP/phoQ/cheY/ytfK/cheB/tar/cheA/pdeR/psiE/dgcM/torC/uhpA/sixA/narL/sseA/creB/rstB/proP/tqsA/hprS
GO:0042938	dipeptide transport	15	-0.647755	-1.68566	0.0144016	0.0494146	0.0324749	297	tags=53%, list=11%, signal=48%	nikC/dppD/dppC/dppF/dppA/dtpD/nikB/dppB
GO:0034309	primary alcohol biosynthetic process	15	-0.647676	-1.68545	0.0144016	0.0494146	0.0324749	562	tags=73%, list=21%, signal=58%	gph/dxs/thiM/thiD/thiI/thiL/thiC/thiE/thiG/thiF/thiH
GO:0098739	import across plasma membrane	46	0.432508	1.52791	0.0144881	0.0494846	0.0325209	382	tags=26%, list=14%, signal=23%	fryB/srlE/srlA/srlB/dhaM/malX/gutM/chbB/fruB/fruA/agaV/proP
GO:0019725	cellular homeostasis	47	-0.485556	-1.62926	0.0147263	0.0498565	0.0327652	353	tags=36%, list=13%, signal=32%	adiC/cusA/nrdH/feoB/cusC/fepD/feoC/fepC/cusB/fepG/exbB/fepB/efeB/fhuD/fecI/fhuB/fepA
GO:0035556	intracellular signal transduction	59	0.412837	1.53473	0.0147303	0.0498565	0.0327652	391	tags=31%, list=15%, signal=27%	phoB/phoR/phoP/rstA/narP/phoQ/cheY/cheB/cheA/pdeR/dgcM/uhpA/sixA/narL/creB/rstB/proP/hprS
GO:1901701	cellular response to oxygen-containing compound	24	0.548601	1.66072	0.0148063	0.0498879	0.0327859	768	tags=58%, list=29%, signal=42%	yodD/ychH/cybB/tar/yhcN/uspE/hprS/narX/sodC/ygiW/mdtK/yggE/norW/frmA

## Sheet: B2vsADTranscription factor list
genes	logFC	logCPM	F	PValue	FDR
glnG	-3.08473	8.00301	207.04	5.80059e-15	5.15673e-12
rcnR	2.68866	4.30313	191.501	1.60396e-14	1.06944e-11
phoB	3.5888	7.52252	142.684	6.74406e-13	1.96353e-10
sdiA	1.58675	6.77277	102.132	3.78981e-11	3.88747e-09
dhaR	0.968648	6.27753	88.3367	1.99993e-10	1.36764e-08
fabR	1.36677	9.25562	85.1206	3.03184e-10	1.92522e-08
hdfR	1.4332	5.58297	83.7351	3.6403e-10	2.20652e-08
aaeR	1.13375	5.68215	78.3974	7.52674e-10	3.86035e-08
phoP	2.18388	8.59083	74.2619	1.35545e-09	6.02498e-08
comR	1.52539	5.86808	59.4128	1.39026e-08	4.1198e-07
mntR	0.864442	6.13895	58.0174	1.76519e-08	4.95554e-07
accB	-1.19967	9.02423	54.458	3.30471e-08	8.00507e-07
hns	1.15861	11.2085	53.2424	4.11951e-08	9.1442e-07
narP	1.69442	6.1812	49.5112	8.27691e-08	1.49181e-06
nemR	1.13421	4.76646	48.568	9.92636e-08	1.69703e-06
marA	1.75742	6.08443	48.4856	1.00862e-07	1.71337e-06
cbl	2.14263	7.10795	43.7622	2.59839e-07	3.6103e-06
creB	0.849958	6.76545	38.6032	7.86945e-07	8.81842e-06
deoR	1.11502	7.48555	37.2413	1.06973e-06	1.11011e-05
zntR	0.876126	5.24958	36.7986	1.18366e-06	1.21416e-05
marR	1.60639	4.64061	36.637	1.2284e-06	1.25044e-05
iscR	1.38472	7.91113	36.2594	1.34019e-06	1.33868e-05
pdhR	-1.81839	6.94595	33.5303	2.55509e-06	2.28672e-05
bolA	1.30845	6.99302	29.8104	6.46353e-06	4.96779e-05
rcdA	0.615937	4.06313	28.3804	9.38675e-06	6.78441e-05
exuR	0.72217	7.73214	27.4594	1.19983e-05	8.2261e-05
cysB	0.854713	7.76463	27.3603	1.23224e-05	8.38364e-05
tyrR	0.566576	7.93325	23.951	3.18155e-05	0.000184061
nac	-1.85724	5.07237	21.5733	6.41068e-05	0.000332632
chbR	0.888588	4.24222	21.554	6.4481e-05	0.000333277
arcA	0.566224	9.86204	20.536	8.79919e-05	0.000432181
uxuR	0.487359	6.58556	20.4224	9.1137e-05	0.000444355
slyA	-0.716649	6.92583	20.2799	9.5254e-05	0.000461057
dnaA	-0.812499	9.26841	19.72	0.000113461	0.000535578
rstA	1.8785	7.02497	18.6667	0.000158613	0.000714561
norR	0.555509	6.14432	17.594	0.000224989	0.000946445
yhaJ	0.355846	7.03474	16.7997	0.000293135	0.00117917
sgrR	0.809247	4.92398	15.7138	0.000424395	0.00163189
lrhA	0.824166	6.46455	15.371	0.000477976	0.00180817
lacI	0.570235	6.26226	15.1894	0.000509262	0.00190759
rutR	0.847164	5.98028	14.9724	0.000549557	0.00204132
rcsB	0.334248	8.76091	14.7872	0.000586655	0.00216106
acrR	0.934856	4.85172	14.5449	0.000639319	0.00232219
metJ	0.547261	6.88023	12.8266	0.00119501	0.00401397
cueR	0.939408	5.00917	12.7509	0.00122923	0.00409796
torR	0.653463	4.79467	12.5993	0.00130099	0.00427309
yciT	0.620015	6.39543	11.9968	0.00163395	0.00513884
gadW	1.2718	6.10381	11.653	0.00186416	0.0057015
narL	0.877769	5.83368	11.6299	0.00188079	0.00572674
pepA	0.30615	9.77998	11.5819	0.00191597	0.00581991
pspF	0.717923	5.39364	11.4571	0.00201074	0.00605264
csgD	1.00966	2.03997	11.2385	0.00218906	0.00651587
ydeO	0.92358	0.0482481	10.1983	0.00330573	0.00921251
lrp	0.461569	8.97436	10.1902	0.00331655	0.00923303
nikR	-0.594813	4.73558	9.9364	0.00367501	0.0100526
nadR	-0.434785	8.16547	9.40817	0.0045625	0.0121804
rpoN	-0.318288	9.85238	9.26013	0.00485092	0.0128093
nrdR	0.380908	6.18652	9.1296	0.0051216	0.0133784
uhpA	0.947655	5.74639	8.87859	0.00568913	0.0146598
gutM	0.996902	1.12858	8.49171	0.00670135	0.0169087
mraZ	0.265326	7.92381	8.46555	0.00677652	0.0170399
putA	0.93122	9.10965	8.43911	0.00685341	0.017211
trpR	0.584917	4.06147	8.13768	0.00779995	0.0191728
ilvY	-0.506378	6.1754	8.04598	0.00811529	0.0198382
malT	-0.848688	9.01574	7.70227	0.00942624	0.0222279
soxS	-0.808331	3.22175	7.19958	0.0117752	0.0268932
hipA	1.01488	5.75483	7.06945	0.0124822	0.0281641
kdpE	-0.464549	4.65588	6.74931	0.0144258	0.031849
frmR	0.623154	5.34788	6.64797	0.0151079	0.0329999
fnr	0.336417	9.58927	6.54203	0.0158588	0.0341642
decR	0.343832	4.99513	6.10462	0.0194196	0.04018
lldR	-0.828195	5.64637	5.9303	0.0210748	0.0430158
fucR	0.581399	5.02069	5.91731	0.0212042	0.0432021
btsR	-0.571357	5.66004	5.5498	0.0252506	0.0502187
treR	-0.477639	5.90664	4.93596	0.0340353	0.0656342
araC	0.558801	5.995	4.66351	0.0389733	0.0737175
fis	-0.651065	6.51219	4.44275	0.0435584	0.0805619
lysR	0.433311	3.46478	4.18407	0.0497089	0.0898196
hprR	0.378336	6.04507	4.16566	0.0501819	0.0906129
oxyR	-0.285107	8.01717	4.0512	0.0532393	0.0952947
mlc	-0.415164	6.34952	3.88326	0.0581084	0.102285
evgA	-0.609759	6.26002	3.77929	0.0613714	0.107189
ompR	0.374713	6.85162	3.59484	0.0676791	0.116263
purR	-0.52508	8.0011	3.58713	0.0679583	0.116348
robA	0.220934	8.63546	3.40902	0.0747808	0.125592
cecR	0.366907	4.34714	3.31547	0.0786718	0.1313
cra	-0.245591	7.89366	3.18289	0.0845853	0.139166
srlR	-0.34479	5.34102	2.90899	0.0984766	0.158495
kdgR	0.634176	7.5951	2.5272	0.122438	0.190626
fur	0.165752	9.18505	2.4326	0.129379	0.198763
metR	0.357029	3.76278	2.40698	0.131337	0.201539
baeR	-0.318949	5.3544	2.34445	0.136262	0.20681
yqhC	0.229029	4.8233	2.3268	0.137693	0.208327
ydcI	0.295931	7.44594	2.14902	0.153119	0.227124
nanR	0.228993	6.13717	1.94367	0.173564	0.252122
uvrY	-0.131147	8.69729	1.8616	0.182642	0.2633
aidB	0.494214	6.80007	1.84965	0.184011	0.264988
dpiA	0.163561	4.42081	1.68026	0.204825	0.289338
ebgR	0.197262	5.13229	1.60724	0.214684	0.301031
stpA	0.497979	6.59454	1.58429	0.217902	0.304583
alaS	0.103266	11.9036	1.55548	0.222028	0.309055
gntR	0.162594	7.33749	1.35547	0.253548	0.342039
rhaR	-0.341635	2.8478	1.27185	0.268406	0.355785
fadR	0.199317	7.10904	1.15348	0.291429	0.380627
asnC	0.205202	2.59057	0.985323	0.328869	0.420459
galR	0.181447	5.99425	0.870967	0.358178	0.452515
cytR	-0.215918	7.42087	0.858329	0.361639	0.455593
nfeR	0.156461	5.14078	0.746596	0.394448	0.490898
rhaS	-0.324023	3.38275	0.706708	0.407224	0.503975
zur	-0.1549	6.34705	0.702301	0.408674	0.505066
gadE	0.582703	3.52045	0.699766	0.409511	0.505226
fliZ	-0.833251	5.25294	0.656723	0.424135	0.520486
cdaR	0.221752	5.44605	0.590099	0.448417	0.545339
ygiV	-0.378661	5.44153	0.578914	0.452709	0.549817
malI	0.208791	5.5191	0.482396	0.492711	0.590324
glrR	0.0955306	7.33417	0.397073	0.5334	0.631415
caiF	-0.124549	4.10592	0.383012	0.540691	0.637781
crp	0.089493	9.54839	0.371523	0.546788	0.642982
modE	-0.0863035	6.41277	0.370303	0.547443	0.643469
cadC	0.258025	4.64529	0.332543	0.56849	0.661502
yfeC	-0.0809834	6.03375	0.250306	0.620529	0.705736
argR	-0.0671531	6.6101	0.249792	0.620887	0.705741
tdcA	0.139062	0.997505	0.24954	0.621062	0.705741
basR	0.198739	7.29693	0.236813	0.630073	0.713547
nsrR	-0.145736	8.33519	0.224412	0.639146	0.721067
cspA	0.135959	10.8413	0.213544	0.647355	0.729229
uidR	0.164312	6.11509	0.195874	0.661264	0.737595
cusR	0.0498561	5.32055	0.131258	0.719685	0.784709
sutR	0.0446745	4.25195	0.0539428	0.817925	0.863239
allR	0.0405752	8.02186	0.0503628	0.823963	0.86858
argP	0.031129	6.65943	0.0485698	0.827072	0.870482
leuO	0.0599794	2.49678	0.0487295	0.826792	0.870482
dcuR	-0.066725	4.83269	0.0266376	0.871453	0.904697
nagC	-0.018725	7.80925	0.0239957	0.877939	0.908953
lexA	0.0170395	8.75087	0.0139516	0.906766	0.928704
betI	0.0415054	8.4099	0.0138178	0.907212	0.928804
cpxR	-0.0139319	8.30761	0.00925307	0.92401	0.939869
gcvA	0.00672141	6.2677	0.00253301	0.960196	0.968182
flhD	0.0171904	5.38377	0.00210217	0.963736	0.971384
ulaR	0.000829885	5.49926	4.62275e-05	0.99462	0.99574
