# Supplementary material for: The distinct transcriptome of virulence-associated phylogenetic group B2 Escherichia coli
Source: Microbiol Spectr. 2023 Sep 19;11(5):e02085-23. doi: 10.1128/spectrum.02085-23 (PMC10580932; doi:10.1128/spectrum.02085-23)
Supplement: Table S2 — Gene expression between pathogens and nonpathogens within group B2 cluster strains. [file spectrum.02085-23-s0004.xlsx]

## Sheet: DEG.B2UvsB2N
genes	logFC	logCPM	F	PValue	FDR
ycgR	3.56858	3.63744	33.1256	1.29675e-05	0.00400261
cheW	4.49539	7.01424	32.5967	1.43599e-05	0.00400261
fliT	4.7866	5.37343	32.4426	1.47962e-05	0.00400261
cheB	4.37088	6.76606	32.3548	1.50511e-05	0.00400261
cheR	4.88646	6.62519	32.2783	1.52774e-05	0.00400261
cheA	4.69402	8.42174	32.2047	1.54984e-05	0.00400261
cheY	3.89328	6.09349	31.7706	1.68764e-05	0.00400261
flgN	4.10897	5.2618	31.6821	1.71739e-05	0.00400261
tar	5.20758	8.0002	31.6615	1.72438e-05	0.00400261
fliH	5.54199	6.30028	31.6351	1.73338e-05	0.00400261
flgJ	4.69956	6.84057	31.5385	1.76685e-05	0.00400261
ves	4.03955	3.62019	30.6589	2.10635e-05	0.00400261
fliR	5.25918	4.00093	30.2697	2.27903e-05	0.00400261
flgI	4.81979	7.35653	30.2543	2.28616e-05	0.00400261
fliZ	5.08492	5.48432	30.121	2.34906e-05	0.00400261
fliS	4.91874	5.77	29.9857	2.41485e-05	0.00400261
motB	4.8885	6.87726	29.172	2.85613e-05	0.00410057
fliJ	5.44594	3.93561	29.0566	2.92559e-05	0.00410057
cheZ	3.62331	6.86715	29.0366	2.93782e-05	0.00410057
flgL	4.05346	7.7258	28.7746	3.10338e-05	0.00411509
flgM	3.8769	4.67419	28.4676	3.31054e-05	0.00417389
fliG	5.43856	7.54808	28.2556	3.4625e-05	0.00417389
flgH	5.12906	6.87747	27.5936	3.98875e-05	0.0045992
fliK	5.25678	5.71743	27.2058	4.3377e-05	0.00479316
flgA	4.25469	6.00824	26.8615	4.67574e-05	0.00496003
motA	4.79431	7.13269	26.5453	5.01204e-05	0.00511228
fliP	5.14019	5.37631	25.8407	5.86154e-05	0.0051976
fliN	5.24842	5.60562	25.7147	6.02959e-05	0.0051976
fliM	5.19525	7.43072	25.4905	6.34184e-05	0.0051976
yecR	5.16976	3.05793	25.4351	6.42172e-05	0.0051976
ymdA	4.59868	4.43539	25.4314	6.42718e-05	0.0051976
flgG	5.16396	7.66641	25.4166	6.44871e-05	0.0051976
flgF	5.40345	8.0851	25.3987	6.47485e-05	0.0051976
flhA	3.97257	7.8077	25.272	6.66359e-05	0.0051976
fliL	5.37948	5.88172	24.7555	7.49769e-05	0.00568111
fliE	5.02565	5.64317	24.5671	7.83029e-05	0.00576832
fliQ	5.01166	2.7036	24.184	8.55765e-05	0.00605587
flgE	5.46077	9.4574	24.1244	8.67735e-05	0.00605587
tnaA	8.74969	9.47766	23.8739	9.20111e-05	0.00625676
flhe	3.45487	3.89905	23.505	0.00010037	0.00665453
yfeK	2.65938	2.13226	21.969	0.000145423	0.00940641
kduI	5.23966	7.28829	21.4678	0.000164642	0.010396
fliO	4.76989	4.53883	21.0962	0.000180701	0.0111446
flgC	5.57694	6.61827	20.6975	0.000199886	0.011888
flgB	5.81929	6.81746	20.593	0.000205276	0.011888
flgD	5.39222	8.14768	20.5754	0.000206202	0.011888
lacZ	5.19914	6.96869	20.4131	0.000214938	0.012128
kduD	5.07626	7.0051	19.7339	0.000256216	0.014156
rpmF	-1.21591	7.20849	19.6208	0.000263908	0.0142834
lamB	5.8626	8.88563	19.5294	0.000270305	0.014337
mglB	3.73551	7.90185	17.335	0.000489657	0.0254621
thiC	-2.91573	9.26633	16.7849	0.000571717	0.0291576
thiH	-3.3771	8.72929	16.6442	0.000595072	0.029776
acrZ	-8.95162	0.44506	20.2202	0.000626192	0.030753
ecnB	-8.23886	-0.21077	19.8881	0.000669753	0.0320243
malE	4.78371	8.64691	16.1989	0.000676229	0.0320243
mglA	3.7658	7.79655	16.0992	0.000696024	0.032344
malF	4.36885	7.61276	15.9954	0.00071733	0.032344
thiG	-3.14222	7.95171	15.9847	0.00071957	0.032344
flhC	1.26549	6.64491	15.7671	0.00076677	0.0336845
rbsB	3.63599	9.32978	15.7316	0.000774793	0.0336845
thiE	-2.94553	7.61283	15.5491	0.000817503	0.034968
thiF	-3.02954	7.94576	15.0675	0.000943305	0.0397086
mglC	3.48323	7.13448	14.7341	0.0010429	0.043215
yifL	-0.928508	5.00354	14.4052	0.00115269	0.0470298
malM	3.79458	4.70524	14.2155	0.00122176	0.0490926
rbsD	4.29936	8.36825	13.9062	0.00134447	0.0532171
rbsC	3.35301	8.18923	13.7464	0.00141319	0.0551144
ybfF	-0.576165	5.55705	13.5902	0.00148411	0.0570414
rbsK	2.32066	7.90745	13.5179	0.00151825	0.0574509
malG	3.47896	6.56471	13.4768	0.00153809	0.0574509
flhD	1.28822	5.36099	13.4075	0.00157214	0.0579071
degQ	-0.552171	7.7221	13.314	0.00161939	0.0588304
malK	4.6248	6.26529	13.1738	0.00169322	0.0606815
iscX	-0.748911	4.53655	13.1187	0.00172328	0.0609353
tauB	-1.49564	3.57078	12.8732	0.00186449	0.0650608
thiM	-1.98111	6.85038	12.6326	0.00201539	0.0694132
csgC	2.81386	0.602667	12.5448	0.00207383	0.0705102
yqfA	0.819662	6.24812	12.4302	0.00215289	0.0722718
cysP	-1.48207	8.21946	12.2748	0.00226551	0.0751015
thiD	-2.06888	6.84744	12.1395	0.00236897	0.077562
malP	2.40077	9.9648	12.0538	0.00243709	0.0788192
araF	1.61749	3.14962	11.9421	0.00252928	0.0808149
tauC	-1.22651	3.2057	11.7227	0.00272181	0.0859313
cysT	-1.18418	7.84689	11.6477	0.0027913	0.0870885
asnA	2.09598	8.84595	11.352	0.00308523	0.0947248
sdaC	1.92754	9.03624	11.3309	0.00310749	0.0947248
yfaP	0.659411	1.81578	11.1664	0.00328712	0.0990619
sdaB	1.87962	7.7889	10.9179	0.00358081	0.1067
crfC	1.53505	7.03313	10.5755	0.00403429	0.118877
thiQ	-0.822048	6.24954	10.4874	0.00416108	0.121266
cysD	-1.34232	8.99435	10.2828	0.00447302	0.128281
ymdF	-3.17384	1.73269	10.2667	0.00449854	0.128281
sdiA	0.564468	5.99038	10.1792	0.00464076	0.130929
yoaH	-1.28727	2.30549	10.0961	0.00478032	0.133446
modC	0.883114	6.40563	9.9967	0.00495353	0.135504
ugpQ	-0.709005	6.36075	9.98193	0.00497985	0.135504
dmsD	0.422626	5.38895	9.96662	0.00500732	0.135504
cadB	-4.20571	5.76974	9.89475	0.00513844	0.137648
WP_001295992.1	-0.677068	5.80488	9.79023	0.00533601	0.139849
cysN	-1.18193	9.66797	9.77454	0.0053664	0.139849
srlE	2.0272	1.81764	9.76815	0.00537882	0.139849
iaaA	-1.0601	8.221	9.57871	0.00576225	0.148364
WP_001295544.1	-3.98541	-0.438174	9.5135	0.00590119	0.15048
cbl	-1.06171	5.96512	9.45864	0.00602097	0.152072
prs	0.686272	9.30475	9.41417	0.00612006	0.153065
cadA	-3.98101	7.80287	9.38954	0.00617572	0.153065
agaV	1.5129	1.34459	9.28076	0.00642836	0.157852
yfaA	1.36891	4.18537	9.19376	0.00663873	0.161522
clsC	0.932921	6.05186	9.14796	0.00675254	0.162798
thiP	-1.06332	7.65074	8.95983	0.00724342	0.173059
ygiN	-0.444882	7.59295	8.82365	0.00762354	0.180514
kdgK	2.1794	7.70145	8.79253	0.00771349	0.180757
mlaB	-0.671305	6.28351	8.77315	0.0077701	0.180757
qorB	-1.4803	4.74568	8.71623	0.00793911	0.183083
yciW	-0.902674	5.7254	8.46969	0.00871994	0.199356
cysA	-0.864346	9.24832	8.36755	0.00906822	0.205546
yhaK	-0.51075	3.04989	8.27697	0.0093901	0.211039
lysC	-1.74589	9.71457	8.20503	0.00965486	0.215165
lysA	-2.18094	7.40686	8.15255	0.00985326	0.217757
nikA	-1.78188	5.55152	8.10357	0.0100425	0.218938
rstA	1.41813	6.04385	8.09609	0.0100718	0.218938
csgG	-2.37515	5.04951	8.03434	0.010317	0.220798
ydhK	0.983637	5.00189	8.03264	0.0103239	0.220798
araG	1.1513	3.60629	7.99708	0.0104682	0.222094
cysK	-0.954882	11.0418	7.88567	0.0109353	0.230162
nudK	0.806234	4.79115	7.81644	0.0112372	0.234655
yecH	-1.38278	2.57648	7.77842	0.011407	0.235337
torY	1.05902	0.860266	7.76947	0.0114474	0.235337
dapF	-0.413804	7.77429	7.6983	0.0117743	0.239273
ydeN	2.13562	3.63212	7.68868	0.0118193	0.239273
argF	0.907793	3.5127	7.63792	0.0120598	0.242292
malS	1.37152	5.65087	7.5944	0.0122704	0.243784
ymdB	1.17092	5.06138	7.5847	0.0123179	0.243784
galM	0.422148	9.26731	7.47223	0.0128839	0.252719
ulaD	0.752375	3.6894	7.44878	0.0130055	0.252719
citF	1.40561	0.793057	7.43926	0.0130553	0.252719
srlA	1.97233	1.01775	7.32251	0.013683	0.255274
group_16266	-1.36068	5.8822	7.32198	0.0136859	0.255274
uhpT	1.38852	6.89848	7.31658	0.0137158	0.255274
thiB	-1.46683	7.97335	7.31649	0.0137163	0.255274
cysW	-0.839451	8.56345	7.31517	0.0137236	0.255274
yheV	-0.584865	3.43707	7.30775	0.0137648	0.255274
trxA	-0.386873	9.51986	7.26138	0.0140251	0.258296
prmA	-0.331084	7.82175	7.19527	0.0144059	0.260695
ssuC	-0.720282	1.45314	7.17763	0.0145095	0.260695
ytjB	-0.406669	5.60154	7.17134	0.0145466	0.260695
amn	0.63735	5.72186	7.1645	0.0145871	0.260695
yheU	-0.529159	3.38851	7.14239	0.0147189	0.260695
udp	-0.77492	8.48675	7.138	0.0147452	0.260695
ykgG	0.57979	3.95332	7.11389	0.0148907	0.261524
appC	1.87509	5.92491	7.07005	0.0151594	0.261831
amiC	0.412421	8.1012	7.06919	0.0151647	0.261831
yicL	-0.617901	4.86162	7.0628	0.0152044	0.261831
ccmH	0.266101	6.17409	7.01854	0.0154821	0.264164
ybhQ	1.02911	4.10625	7.00957	0.0155391	0.264164
yjfP	-0.470743	4.2453	6.97697	0.0157481	0.266012
btsS	0.961171	6.49664	6.94772	0.0159384	0.267523
nuoK	0.396924	7.15049	6.91448	0.0161577	0.268278
yfgG	1.00856	2.19698	6.91028	0.0161857	0.268278
yqeF	1.30635	6.98219	6.82395	0.0167725	0.276277
dedA	0.881083	5.32133	6.79273	0.0169906	0.278142
tamA	-0.309518	8.28656	6.77686	0.0171026	0.278258
csiD	-1.17664	5.15311	6.72316	0.017488	0.282794
pmbA	-0.393197	8.45506	6.68649	0.0177568	0.2854
galK	0.453636	8.3141	6.6273	0.0182005	0.290769
yghW	0.865495	-0.314075	6.59498	0.018448	0.292959
fbp	-0.464781	9.67266	6.50722	0.0191393	0.298699
ubiU	-1.67221	4.93032	6.5014	0.0191863	0.298699
appA	1.5753	5.15149	6.49319	0.0192525	0.298699
appB	1.69127	5.25097	6.48578	0.0193127	0.298699
glgS	-0.69254	2.24607	6.47027	0.0194391	0.298699
ytjA	-1.98774	-1.35098	6.46464	0.0194853	0.298699
dtpC	-1.30707	4.6872	6.42284	0.0198316	0.301805
yhjX	-2.2493	7.04474	6.39965	0.0200268	0.301805
crp	-0.361784	9.49518	6.39936	0.0200293	0.301805
moaA	-0.31909	7.5286	6.36154	0.0203522	0.303548
citT	0.543541	2.90193	6.35903	0.0203739	0.303548
yegP	-1.04547	3.98187	6.3224	0.0206927	0.306576
yhhW	-0.490173	4.94076	6.25067	0.0213333	0.314311
cysC	-0.852797	7.01826	6.22893	0.0215319	0.315484
yebW	-0.614263	2.58289	6.14546	0.0223138	0.325143
ssuD	-0.743719	2.63	6.09402	0.0228115	0.328384
yjcH	1.67726	2.92774	6.06276	0.0231201	0.328384
panC	-0.446165	8.70341	6.06086	0.023139	0.328384
asd	-0.788743	9.64144	6.05306	0.0232168	0.328384
greB	-0.450619	4.93159	6.04338	0.0233138	0.328384
ydhI	1.19715	1.41559	6.03909	0.0233569	0.328384
ydiV	0.40399	5.62432	6.03452	0.0234029	0.328384
aceK	0.936817	4.26522	6.00506	0.0237021	0.330832
ubiV	-1.10541	4.04701	5.97854	0.0239752	0.332809
trpB	-0.382153	6.52859	5.96703	0.0240948	0.332809
yeiW	1.23303	1.9658	5.94527	0.0243227	0.334216
dapB	-1.28576	8.73044	5.92905	0.0244942	0.334759
fucO	0.75259	2.65428	5.91774	0.0246146	0.334759
dcuB	-0.804946	4.35953	5.88327	0.0249857	0.338072
yqhC	-0.449778	4.71819	5.86226	0.0252149	0.339441
fadI	1.16001	5.34621	5.83072	0.0255635	0.342397
fsa	-0.639197	3.64056	5.77976	0.0261383	0.348336
bioB	-0.664434	8.56082	5.71006	0.0269483	0.357334
yhjG	0.966666	7.21823	5.67267	0.0273945	0.357391
hypA	-0.791497	2.50589	5.66057	0.0275406	0.357391
yeiH	0.589688	5.18752	5.65683	0.027586	0.357391
acpS	-0.422708	5.97025	5.6538	0.0276227	0.357391
allA	-0.446009	1.64541	5.6535	0.0276264	0.357391
yeaY	0.41565	7.02756	5.60111	0.0282717	0.361488
ais	1.09218	5.77126	5.60034	0.0282814	0.361488
smrA	-0.306271	5.18958	5.59469	0.028352	0.361488
cysH	-0.671916	8.61433	5.57125	0.0286472	0.363505
focA	-1.12899	9.21807	5.5166	0.0293491	0.367037
yeaK	-0.753791	6.04135	5.51638	0.0293519	0.367037
bioD	-0.578069	6.84428	5.50185	0.0295417	0.367037
dsrB	-0.840634	2.25595	5.49686	0.0296072	0.367037
yrdA	-0.322104	6.42206	5.47837	0.0298515	0.367037
diaA	0.286363	6.64709	5.47664	0.0298745	0.367037
acpT	0.557135	3.77824	5.47514	0.0298944	0.367037
yfiL	-0.788493	3.29138	5.46259	0.0300617	0.36739
msrA	-0.557002	5.79412	5.44946	0.0302379	0.367849
hfq	-0.211355	8.80102	5.42182	0.0306127	0.36889
fnr	0.335926	9.43941	5.41391	0.030721	0.36889
cof	0.462572	3.06702	5.40207	0.0308837	0.36889
ugpC	-0.599279	6.35992	5.39324	0.0310058	0.36889
acs	1.56282	7.57592	5.39229	0.031019	0.36889
adiA	0.450938	3.79419	5.36161	0.0314474	0.372181
bioF	-0.611196	8.1692	5.34003	0.0317528	0.372181
hyaC	0.900354	2.76238	5.33506	0.0318238	0.372181
hchA	-1.18171	6.62626	5.33272	0.0318572	0.372181
aroM	0.534476	5.2721	5.31094	0.03217	0.37369
yeiE	0.629256	6.33611	5.3035	0.0322776	0.37369
xdhB	0.646985	2.54668	5.28403	0.0325612	0.37369
metC	-0.414229	6.90132	5.2779	0.0326511	0.37369
ykgF	0.61735	5.1195	5.2752	0.0326908	0.37369
btsR	0.671166	5.81374	5.26135	0.0328953	0.374413
dnaQ	-0.215571	7.08236	5.1924	0.0339347	0.384594
yecN	0.340183	5.75433	5.16259	0.0343955	0.388157
rlmM	-0.258012	7.97025	5.14952	0.0345999	0.388809
nikB	-0.835465	3.99264	5.11673	0.0351185	0.392314
cspD	1.29294	4.68891	5.11115	0.0352077	0.392314
bioC	-0.51046	6.79366	5.07599	0.0357754	0.396972
yfcC	-0.727927	3.87987	5.05875	0.0360573	0.398433
melA	1.25293	5.32806	5.00626	0.036932	0.404764
bioP	-0.436893	7.37463	4.99109	0.0371891	0.404764
yjeI	-0.406143	6.67659	4.97553	0.0374551	0.404764
cysM	-0.435656	8.51392	4.97042	0.037543	0.404764
gltK	0.599616	5.88519	4.96549	0.0376278	0.404764
garP	1.23954	1.65598	4.96245	0.0376804	0.404764
rluF	0.535651	6.36972	4.95588	0.0377941	0.404764
rcsA	1.76193	3.22206	4.93993	0.0380717	0.404764
yhjR	-0.394524	5.10306	4.93944	0.0380802	0.404764
zinT	0.645787	2.10314	4.93509	0.0381565	0.404764
argS	-0.214823	9.6416	4.91751	0.038466	0.405048
cmoA	0.349547	6.85127	4.91622	0.0384887	0.405048
dgoA	0.479299	1.78959	4.87579	0.039212	0.411028
zapB	-0.583905	7.83709	4.85742	0.0395457	0.412894
yejL	0.556621	4.55979	4.83364	0.0399824	0.415817
ilvI	-0.684587	6.93835	4.81805	0.0402717	0.41719
arcA	-0.314479	9.61704	4.8093	0.0404352	0.417254
pepT	-0.776004	7.22928	4.79238	0.0407534	0.418907
mepS	0.618565	8.76061	4.77882	0.0410105	0.419313
uxuR	-0.265146	6.37492	4.77364	0.0411092	0.419313
psiE	-0.913466	3.89475	4.75259	0.0415129	0.420619
treR	-0.555106	6.02968	4.74813	0.041599	0.420619
lldD	-0.755313	7.22516	4.73428	0.0418677	0.420619
yadG	0.356908	5.91481	4.71624	0.0422208	0.420619
nikD	-0.367846	3.57218	4.71372	0.0422704	0.420619
yehD	-1.05103	1.03348	4.71231	0.0422981	0.420619
ypeA	-0.236298	5.53084	4.70981	0.0423474	0.420619
cycA	0.551085	8.1325	4.69883	0.0425648	0.421201
yqgA	-0.537204	4.00899	4.68397	0.0428609	0.422554
aceA	1.09399	6.00264	4.61901	0.0441829	0.431167
rpnC	-0.497944	5.82609	4.60384	0.0444985	0.431167
fadJ	0.910402	6.43106	4.57632	0.0450772	0.431167
hyaB	1.2403	3.84591	4.57309	0.0451456	0.431167
hemF	0.318283	6.35754	4.54963	0.0456468	0.431167
metB	-0.297129	7.20634	4.53437	0.045976	0.431167
rhtB	-0.310832	3.952	4.53398	0.0459845	0.431167
rpoE	0.446212	8.8008	4.53325	0.0460003	0.431167
yehS	0.421551	6.23	4.52749	0.0461254	0.431167
ppdA	0.47239	2.33811	4.52656	0.0461457	0.431167
acrR	0.667398	4.43781	4.52422	0.0461966	0.431167
plsC	0.504323	5.17464	4.52326	0.0462176	0.431167
abrB	-0.694777	4.26552	4.51016	0.0465041	0.431167
frdD	0.527536	5.01462	4.50857	0.046539	0.431167
yqhD	-1.32322	6.88411	4.50715	0.0465701	0.431167
ydhT	0.410935	3.05232	4.50389	0.046642	0.431167
malT	0.782617	9.24039	4.50384	0.0466431	0.431167
ymjA	0.932945	0.53425	4.50303	0.0466609	0.431167
cyaY	-0.325443	6.21156	4.48698	0.0470162	0.432142
recN	-0.573574	7.58495	4.48355	0.0470924	0.432142
dctA	0.956651	6.56073	4.4668	0.0474671	0.433754
gsk	0.291039	8.09021	4.45051	0.0478349	0.433754
acrF	-0.455465	5.97491	4.42581	0.0483987	0.433754
yeaL	-0.407032	3.6264	4.42241	0.0484768	0.433754
qorA	-0.44745	6.60669	4.42124	0.0485038	0.433754
yhjJ	0.325395	8.10699	4.42018	0.0485281	0.433754
yjfI	1.44207	2.02542	4.41871	0.048562	0.433754
group_16532	-0.382856	5.71594	4.41809	0.0485765	0.433754
ulaF	-0.855643	4.57994	4.36752	0.0497593	0.442824
gloA	-0.48978	6.53926	4.35301	0.0501049	0.444409
modB	0.592723	5.56728	4.32012	0.0508982	0.446074
gntK	0.558772	2.99781	4.31448	0.0510356	0.446074
trpA	-0.398822	5.17295	4.3142	0.0510426	0.446074
rhtA	0.471353	3.55917	4.31112	0.0511178	0.446074
srlB	1.17579	0.580171	4.31047	0.0511337	0.446074
yegU	0.5105	4.48188	4.29308	0.0515611	0.448328
ydhW	0.444641	1.7798	4.2567	0.0524689	0.45473
tcyP	-0.445455	10.7542	4.23959	0.052902	0.456345
mdtN	-0.390042	0.123332	4.23577	0.0529993	0.456345
pspE	0.475947	4.96821	4.22455	0.0532861	0.457249
dsbB	0.36363	5.48856	4.21172	0.0536163	0.457249
sapD	0.325287	6.30712	4.20353	0.0538285	0.457249
queD	-0.270615	4.99516	4.19857	0.0539573	0.457249
tpx	0.349201	10.2019	4.19429	0.0540688	0.457249
hyaE	0.676047	1.97082	4.18824	0.0542269	0.457249
lpxH	0.355525	6.8363	4.18502	0.0543112	0.457249
group_16560	-0.560359	4.21927	4.17733	0.0545133	0.457498
gsiA	-0.584145	8.45461	4.16941	0.0547222	0.457802
hyaA	1.34009	3.03607	4.13781	0.0555653	0.462503
ygfS	0.723898	2.81999	4.12691	0.0558594	0.462503
yciT	0.413667	6.12546	4.12292	0.0559676	0.462503
apbE	0.451189	6.00685	4.1224	0.0559817	0.462503
aspA	1.10132	9.00043	4.0999	0.0565961	0.466127
glnD	-0.35007	7.98269	4.06444	0.0575803	0.47203
gspE	0.617291	2.78132	4.05625	0.0578105	0.47203
rraA	-0.344821	8.78267	4.05097	0.0579594	0.47203
kdgA	0.82659	8.15219	4.04828	0.0580354	0.47203
fruA	0.686356	5.89912	4.036	0.058384	0.47203
hyaD	0.717263	2.98612	4.03437	0.0584303	0.47203
galP	-0.642025	6.40053	4.02814	0.0586084	0.47203
znuA	0.500983	6.69281	4.02257	0.058768	0.47203
torR	-0.441201	4.51349	4.01746	0.0589147	0.47203
kdsB	-0.382552	7.80473	4.0046	0.0592862	0.473575
araH	0.60998	3.22285	3.98137	0.059964	0.476739
rimL	0.579552	4.46317	3.97872	0.0600419	0.476739
rpmI	-0.402086	8.87093	3.96637	0.0604065	0.477368
yhbW	1.02077	5.66459	3.9585	0.06064	0.477368
rnk	0.558326	6.22452	3.95661	0.0606963	0.477368
opgE	0.780903	5.85342	3.94692	0.0609856	0.477368
ydjJ	0.483846	2.03161	3.94294	0.0611051	0.477368
ygiD	-0.337089	4.50591	3.93975	0.061201	0.477368
frmA	-0.564454	7.81728	3.92331	0.0616975	0.479829
ygiM	0.588198	5.68793	3.91005	0.0621012	0.481557
tcdA	-0.200939	7.61836	3.90032	0.0623998	0.482462
murQ	-0.548598	6.11366	3.88265	0.0629456	0.485267
trmN	0.413807	6.16332	3.86672	0.0634427	0.486659
dapD	-0.484952	9.86949	3.86511	0.0634932	0.486659
gntX	0.509674	5.58154	3.85729	0.0637391	0.487136
glnP	0.553643	7.69072	3.82586	0.0647381	0.492729
yhfA	-0.354114	6.26719	3.82261	0.0648425	0.492729
ydjK	0.594506	1.90026	3.81071	0.0652263	0.494229
rstB	0.621283	7.65191	3.78854	0.0659481	0.498274
yhcC	-0.525907	3.77078	3.77017	0.0665531	0.501417
kdgT	0.71458	4.54369	3.75683	0.0669966	0.503328
hcxB	-0.566005	7.62734	3.74292	0.0674624	0.505397
yhbQ	-0.301257	3.20502	3.73363	0.0677761	0.505663
yfbR	0.319997	4.39462	3.7256	0.0680479	0.505663
rcdB	-0.548264	4.27308	3.72495	0.0680701	0.505663
yggL	-0.317821	7.68884	3.71367	0.0684546	0.506476
uidR	0.328547	6.0346	3.709	0.0686146	0.506476
truC	0.250677	5.77288	3.69885	0.0689641	0.506476
trhO	0.299176	7.72548	3.69612	0.0690582	0.506476
frwC	0.8321	0.908316	3.69392	0.0691343	0.506476
yaeH	-0.319086	5.98516	3.68782	0.0693457	0.506625
fadR	0.400104	7.01587	3.67822	0.06968	0.507668
kefG	-0.322024	6.05597	3.66439	0.0701649	0.509077
tsaD	-0.21678	7.50171	3.64139	0.0709799	0.509077
sodA	-0.403647	10.8553	3.63644	0.0711566	0.509077
yhjD	-0.469057	5.32454	3.62997	0.0713884	0.509077
yjgA	-0.29984	7.76497	3.62145	0.0716952	0.509077
yccM	-0.785854	2.61628	3.62121	0.0717039	0.509077
zupT	-0.264684	6.97724	3.62008	0.0717447	0.509077
dkgA	-1.18419	5.76745	3.6186	0.0717982	0.509077
amiA	0.334514	6.85052	3.61505	0.0719266	0.509077
ubiX	0.557523	6.68882	3.61153	0.0720541	0.509077
rsuA	0.277996	7.21947	3.60553	0.0722724	0.509077
nudC	-0.264962	7.51871	3.60041	0.0724592	0.509077
lnt	0.637197	7.24721	3.59939	0.0724964	0.509077
trmB	-0.191768	7.86053	3.59369	0.0727051	0.509077
panD	-0.316764	7.76332	3.59239	0.0727527	0.509077
wecH	-0.412749	4.09344	3.58386	0.0730666	0.509928
cydB	0.748051	7.99667	3.56613	0.0737241	0.51202
mtr	-0.388667	5.56133	3.56081	0.0739227	0.51202
rseA	0.362567	9.00415	3.55552	0.0741207	0.51202
yjcE	-0.244846	8.27395	3.5521	0.0742492	0.51202
chaB	-0.605063	2.95391	3.54977	0.0743366	0.51202
ydiB	-0.502092	2.32666	3.54478	0.0745247	0.51202
hyaF	0.622015	3.59148	3.53498	0.0748956	0.512243
nudE	0.428965	8.6777	3.53372	0.0749436	0.512243
rne	0.255657	10.7478	3.52803	0.0751599	0.512401
yvcK	0.259837	6.42561	3.49678	0.0763618	0.51926
yfcZ	-0.639258	7.40283	3.46869	0.0774614	0.520056
pssA	0.286808	8.83787	3.46869	0.0774615	0.520056
azoR	-0.63451	5.54024	3.46659	0.0775446	0.520056
cutC	0.440031	7.00533	3.46429	0.0776354	0.520056
clpS	-0.351048	6.83748	3.46239	0.0777105	0.520056
opgD	0.34885	8.5004	3.46041	0.0777891	0.520056
yghU	-0.482818	6.73389	3.45884	0.0778515	0.520056
rhlB	0.323736	8.71283	3.43184	0.0789318	0.525786
alaE	-0.846549	6.54533	3.42698	0.0791282	0.525786
yigA	-0.308872	7.5337	3.418	0.0794925	0.525786
ydfH	0.336746	7.20941	3.41487	0.0796197	0.525786
asnB	0.696488	8.88484	3.41289	0.0797006	0.525786
fixB	-0.334107	2.21055	3.35529	0.0820911	0.538248
fkpA	0.213857	10.2997	3.35454	0.082123	0.538248
coaBC	-0.304811	7.99876	3.35275	0.0821986	0.538248
trmL	-0.476782	5.18412	3.3411	0.082693	0.540152
tsaA	0.440152	5.56448	3.33115	0.0831179	0.541548
icd	-0.322402	12.684	3.32655	0.0833151	0.541548
yhhM	-0.323135	4.14136	3.31859	0.083658	0.542447
cdd	-0.564206	5.88005	3.30175	0.0843886	0.543404
aqpZ	-0.631535	4.7487	3.30123	0.0844109	0.543404
uvrB	-0.318864	8.62074	3.30102	0.0844203	0.543404
fadB	1.07222	6.4597	3.29167	0.0848291	0.543519
gluQRS	0.375639	6.63611	3.28676	0.085045	0.543519
yhcN	1.168	6.68691	3.28203	0.0852534	0.543519
torT	-0.373375	3.69787	3.28192	0.0852579	0.543519
mukB	0.18361	10.6713	3.27059	0.0857599	0.545058
ppnP	0.456529	5.63707	3.2672	0.0859104	0.545058
nikC	-0.405091	3.32409	3.26225	0.0861314	0.545156
cmoB	0.228499	7.60493	3.25525	0.0864443	0.545834
lhgO	-0.70342	5.48848	3.2478	0.0867794	0.546648
frmR	-0.533399	5.07704	3.23882	0.0871849	0.547901
rsmB	0.679581	7.49826	3.21878	0.0880977	0.551132
rnd	0.316573	7.60486	3.21841	0.0881147	0.551132
yabI	0.543629	5.84511	3.20956	0.0885219	0.552377
kup	0.235628	7.15204	3.19011	0.0894238	0.556695
aceB	0.999365	5.95421	3.18072	0.0898627	0.558117
vsr	0.352945	4.72975	3.17287	0.090232	0.559101
yajC	0.190909	8.1933	3.16134	0.0907775	0.56117
cueO	-0.578687	8.21711	3.14956	0.0913388	0.563327
udk	0.276011	6.46573	3.14474	0.0915695	0.563439
pstB	0.315723	7.38802	3.13662	0.0919598	0.564531
lgt	0.237714	7.39119	3.12892	0.092332	0.565507
yjbB	0.330251	5.60757	3.1186	0.0928336	0.566193
napD	-0.796492	2.4451	3.11783	0.0928711	0.566193
rsxA	0.486738	6.11686	3.0973	0.0938781	0.567685
yahB	0.418529	3.89561	3.09651	0.0939172	0.567685
ygiV	1.07196	5.52314	3.09491	0.0939964	0.567685
glpF	0.796808	2.21556	3.08969	0.0942547	0.567685
fumC	0.700781	6.70481	3.08914	0.0942823	0.567685
napF	-0.970738	4.10566	3.08635	0.0944205	0.567685
lpxP	0.559865	7.94731	3.08246	0.0946141	0.567685
trxB	-0.226183	10.6253	3.07448	0.0950129	0.567701
dgkA	-0.28593	5.39535	3.07384	0.095045	0.567701
nuoH	0.217191	10.2186	3.04536	0.0964844	0.572629
yedA	0.701945	4.1303	3.0429	0.0966097	0.572629
cspE	0.544273	9.14862	3.04061	0.0967267	0.572629
iraP	-0.761889	6.35757	3.03612	0.0969567	0.572629
ygiF	-0.166852	8.555	3.03341	0.097096	0.572629
tolC	-0.432368	9.00638	3.02937	0.0973038	0.572629
dtpA	0.449596	9.04706	3.02301	0.0976317	0.572629
rsmA	0.249699	8.73733	3.02058	0.0977576	0.572629
yjbD	-0.7721	4.50618	3.0195	0.0978133	0.572629
ydiH	0.776516	-0.754569	3.01414	0.0980916	0.572888
fadA	0.853787	5.2491	3.01033	0.0982895	0.572888
tdcF	-0.282445	2.47808	2.99645	0.099016	0.575417
ybjI	0.368535	5.11599	2.99376	0.0991574	0.575417
gpsA	0.331397	9.13761	2.98244	0.0997555	0.577623
ycdX	0.192724	7.55832	2.95483	0.101232	0.580661
ygaV	1.21996	3.93321	2.95449	0.101251	0.580661
yecM	-0.182773	5.36706	2.95447	0.101252	0.580661
uxaA	0.503061	5.30979	2.95185	0.101393	0.580661
yedD	-0.242046	6.52034	2.94995	0.101496	0.580661
can	-0.240074	9.74666	2.94814	0.101594	0.580661
cspG	0.734881	7.83575	2.93581	0.102264	0.583019
opgB	0.470078	8.14972	2.93117	0.102518	0.583019
pdxA	0.358013	7.68668	2.92847	0.102666	0.583019
yobA	0.315976	5.92583	2.9158	0.103364	0.585497
ndh	0.823314	8.20072	2.90731	0.103834	0.585497
rlmN	0.277374	9.01015	2.90353	0.104045	0.585497
yegL	0.886023	0.532147	2.8919	0.104695	0.585497
fucI	0.487586	4.05302	2.88166	0.105271	0.585497
ung	-0.296425	6.42086	2.88115	0.1053	0.585497
torS	-0.745871	4.92825	2.87848	0.105451	0.585497
msrQ	-0.341637	2.9094	2.8706	0.105898	0.585497
mcbA	-0.774362	2.63019	2.86947	0.105962	0.585497
yggM	0.501791	2.86586	2.86796	0.106048	0.585497
yjcB	0.905868	4.81481	2.86597	0.106162	0.585497
nagE	0.445188	8.22892	2.86573	0.106175	0.585497
ytfH	-0.445434	4.5593	2.86297	0.106333	0.585497
lpp	0.270818	13.0835	2.8625	0.10636	0.585497
gshB	-0.236115	8.70595	2.86156	0.106414	0.585497
yceH	-0.21911	6.49217	2.85461	0.106812	0.586473
yegV	0.389595	4.48814	2.84886	0.107143	0.587075
yedJ	0.313562	5.94194	2.84444	0.107398	0.587258
secB	0.301489	8.84976	2.83062	0.108201	0.587322
helD	-0.232738	7.85513	2.82519	0.108518	0.587322
msrP	-0.350949	4.10693	2.81626	0.109043	0.587322
pliG	-0.710604	2.81982	2.80997	0.109414	0.587322
WP_000558456.1	0.271885	6.19814	2.80917	0.109461	0.587322
grcA	-0.797583	8.8763	2.80781	0.109541	0.587322
ubiF	0.484072	6.20178	2.80715	0.109581	0.587322
glpT	0.807995	4.04858	2.80392	0.109772	0.587322
cspA	0.577554	10.7682	2.8037	0.109785	0.587322
fadD	0.532667	7.27847	2.79625	0.110228	0.587322
metJ	-0.270264	6.64345	2.79125	0.110527	0.587322
ptsN	0.298014	7.30668	2.78941	0.110637	0.587322
dinI	-0.495459	5.74702	2.78634	0.110821	0.587322
fadH	0.753596	3.44544	2.78515	0.110892	0.587322
bioH	-0.194568	6.00337	2.78453	0.11093	0.587322
damX	-0.206472	10.4144	2.78414	0.110953	0.587322
kefC	-0.317262	6.998	2.77508	0.1115	0.587966
yjdI	-0.592689	3.55306	2.77476	0.111519	0.587966
ampD	0.301032	5.28674	2.76773	0.111945	0.589042
ynaI	-0.268624	5.10089	2.76404	0.112169	0.589054
gabP	-0.614575	3.55724	2.75068	0.112986	0.592173
yfbM	0.721815	0.85081	2.73137	0.114179	0.597243
mocA	0.592473	-0.156905	2.71868	0.114971	0.599425
group_6224	0.460515	3.18922	2.71654	0.115105	0.599425
dsbD	-0.32059	6.83319	2.71382	0.115276	0.599425
fruK	0.84119	4.88973	2.71026	0.1155	0.599425
queE	0.519163	7.58023	2.70496	0.115835	0.59961
rsxB	0.379131	6.66483	2.70254	0.115988	0.59961
crr	0.228149	9.79127	2.69693	0.116344	0.60028
yibL	-0.21784	7.36136	2.67775	0.117571	0.603804
cobS	-0.368356	5.86231	2.67376	0.117828	0.603804
yebV	-0.875112	4.19604	2.66742	0.118238	0.603804
yhhJ	0.451964	4.9998	2.66436	0.118436	0.603804
seqA	0.132997	8.12452	2.6574	0.118889	0.603804
yjbQ	-0.293631	5.7069	2.65721	0.118902	0.603804
gadW	0.670268	5.50093	2.65706	0.118911	0.603804
dgoD	0.282433	3.24723	2.65508	0.119041	0.603804
gorA	-0.282256	8.85054	2.65454	0.119076	0.603804
yjjX	0.37446	4.61756	2.64966	0.119395	0.604269
livF	-0.286966	3.03553	2.63721	0.120215	0.606492
inaA	0.544795	5.59566	2.63604	0.120292	0.606492
ppiC	0.492273	4.63967	2.61114	0.121952	0.610956
ubiT	-0.271279	7.34673	2.60232	0.122547	0.610956
fucR	0.465655	4.77371	2.60145	0.122606	0.610956
yqfB	-0.370422	4.80521	2.60066	0.122659	0.610956
fmt	0.400295	8.1745	2.60039	0.122678	0.610956
ptsI	0.257168	11.1677	2.59549	0.12301	0.610956
araC	-0.544179	5.75836	2.5891	0.123444	0.610956
yaiA	-0.316765	3.9421	2.58874	0.123469	0.610956
htpX	0.396818	8.12412	2.58683	0.1236	0.610956
sodB	-0.780362	8.36003	2.58526	0.123707	0.610956
cls	-0.21025	7.10506	2.58519	0.123712	0.610956
dcm	0.232501	7.20556	2.56789	0.124902	0.613065
hisM	0.409651	5.59525	2.56763	0.124919	0.613065
yggU	0.203026	5.11874	2.56357	0.125201	0.613065
fur	0.212066	9.10248	2.56044	0.125418	0.613065
ulaE	-0.872573	4.79637	2.55979	0.125463	0.613065
yjdN	-0.578633	2.83703	2.55889	0.125526	0.613065
acpP	-0.156205	9.86084	2.55499	0.125797	0.613262
ytfB	-0.273131	7.14974	2.54399	0.126567	0.615522
qseE	-0.169776	6.95848	2.53778	0.127004	0.615522
yncJ	-0.721921	0.043735	2.53402	0.12727	0.615522
yohD	-0.377202	6.15706	2.53325	0.127325	0.615522
ybiO	0.321247	4.67844	2.53004	0.127552	0.615522
mltA	-0.22612	8.39112	2.52698	0.127769	0.615522
feoA	-0.918998	4.77918	2.52534	0.127886	0.615522
ygaP	0.899695	5.11963	2.51054	0.128944	0.618418
hmpA	0.307809	6.30062	2.50953	0.129016	0.618418
WP_000409911.1	0.44336	3.18401	2.50716	0.129187	0.618418
bax	0.411117	6.51561	2.50333	0.129463	0.618623
alx	0.532554	4.17187	2.4913	0.130335	0.619083
holB	0.253359	7.34243	2.49045	0.130397	0.619083
tesA	0.301481	4.46926	2.48764	0.130602	0.619083
yneE	0.433625	5.00759	2.48358	0.130898	0.619083
aceF	0.440698	11.9366	2.4753	0.131506	0.619083
lplA	-0.255029	6.8469	2.4751	0.13152	0.619083
sxy	0.338074	4.01986	2.47354	0.131635	0.619083
yafL	0.409356	2.38487	2.47231	0.131726	0.619083
kbl	-0.374566	10.2714	2.46898	0.131971	0.619083
ftsQ	0.17787	8.86794	2.46859	0.132	0.619083
tmcA	0.377305	8.51034	2.46495	0.13227	0.619083
fepB	-0.686264	6.50913	2.46026	0.132618	0.619083
cvrA	0.362151	7.5247	2.45674	0.132879	0.619083
glnK	-0.955315	6.29472	2.45016	0.13337	0.619083
ghrA	0.215777	6.43308	2.45016	0.13337	0.619083
lepA	0.270078	9.32269	2.44938	0.133428	0.619083
fdoI	-0.459414	8.58316	2.44805	0.133528	0.619083
yjfY	-0.491258	2.51684	2.44179	0.133998	0.620165
potD	-0.305326	8.75861	2.43872	0.134229	0.620165
queC	-0.241956	6.39547	2.43177	0.134754	0.620555
smpB	0.247152	6.95482	2.43141	0.134781	0.620555
ycbX	0.262073	5.80385	2.42292	0.135426	0.621017
chbB	0.37412	3.62658	2.41857	0.135758	0.621017
livG	-0.319572	2.91382	2.41799	0.135803	0.621017
ugpB	-0.617888	5.7917	2.41778	0.135818	0.621017
edd	0.518934	7.63516	2.41107	0.136332	0.622295
yhdJ	0.380924	3.15873	2.4057	0.136746	0.62311
ansA	0.173141	7.22589	2.39986	0.137197	0.624092
cyoE	-0.236524	11.0932	2.39664	0.137446	0.624132
yidC	0.196562	10.9096	2.39368	0.137676	0.624132
ilvB	0.760152	6.6007	2.38549	0.138314	0.625954
marC	0.274307	4.84045	2.38032	0.138719	0.626258
moaB	-0.350596	6.71188	2.37437	0.139186	0.626258
fpr	-0.460649	6.97463	2.37319	0.139279	0.626258
ratA	0.18946	7.01174	2.3715	0.139412	0.626258
solA	-0.307977	7.21115	2.36961	0.139562	0.626258
malX	0.578038	3.56648	2.36558	0.13988	0.626625
speG	0.389451	4.59336	2.35338	0.14085	0.628795
argA	-0.23846	5.09294	2.35193	0.140966	0.628795
yfhL	0.468095	4.20449	2.34173	0.141785	0.628795
thyA	0.221629	7.757	2.33927	0.141983	0.628795
yhaJ	-0.170712	6.87999	2.33895	0.142009	0.628795
speB	-0.28552	8.36436	2.33773	0.142107	0.628795
bssR	-0.91448	5.22084	2.32456	0.143175	0.628795
nth	0.291484	5.24124	2.32193	0.143389	0.628795
yeeY	0.347426	5.8621	2.31423	0.144019	0.628795
sbmA	0.483371	6.43759	2.31196	0.144206	0.628795
ybdF	-0.301992	3.96402	2.31008	0.14436	0.628795
pncC	-0.182448	5.86369	2.30949	0.144408	0.628795
ygcP	0.323753	1.78198	2.30897	0.144451	0.628795
ybhD	-0.274445	0.977638	2.3045	0.14482	0.628795
kefF	-0.313464	4.74011	2.30411	0.144852	0.628795
mntR	0.203622	5.75539	2.30312	0.144934	0.628795
hflK	0.253067	9.81406	2.29705	0.145437	0.628795
fabB	0.258397	10.3456	2.29691	0.145448	0.628795
ybbY	0.389509	2.27915	2.29397	0.145692	0.628795
kdsA	-0.193805	8.91136	2.29209	0.145849	0.628795
sapB	0.199888	5.76914	2.29057	0.145976	0.628795
mlaF	0.309252	8.12295	2.2895	0.146065	0.628795
bcr	0.205126	7.54347	2.28518	0.146426	0.628795
yciA	0.243348	5.70893	2.28333	0.146581	0.628795
group_16485	-0.20578	7.45447	2.28289	0.146618	0.628795
emrD	0.46962	6.31783	2.28017	0.146846	0.628795
rhaT	-0.257264	3.48065	2.2783	0.147003	0.628795
dsbG	0.344695	5.48662	2.27603	0.147194	0.628795
yieP	-0.269986	6.34604	2.27548	0.147241	0.628795
yjjI	-0.519926	4.827	2.26887	0.147798	0.629657
yccT	0.548191	1.96425	2.26718	0.147941	0.629657
ulaR	-0.233502	5.47644	2.26243	0.148345	0.629657
trpS	-0.233609	9.8545	2.26147	0.148427	0.629657
norV	0.487055	2.91738	2.25909	0.148629	0.629657
pncA	0.155809	6.61824	2.25327	0.149126	0.629996
rcnB	-0.339886	5.87486	2.25166	0.149263	0.629996
rseB	0.226553	8.53865	2.24981	0.149422	0.629996
cdh	-0.394236	5.34805	2.24394	0.149927	0.630514
phoA	-0.45031	7.20408	2.24083	0.150195	0.630514
eno	0.423642	10.3907	2.2401	0.150258	0.630514
nuoG	0.195846	12.097	2.23558	0.150649	0.631101
gabD	-0.572987	6.56807	2.23216	0.150945	0.631101
prc	0.200458	10.7189	2.23024	0.151112	0.631101
yfiE	0.273673	3.39025	2.22202	0.151829	0.632203
lptA	0.150119	8.65653	2.21963	0.152037	0.632203
yehA	0.474214	1.42092	2.21902	0.152091	0.632203
ybhA	0.28555	5.19488	2.21004	0.152881	0.63378
prfA	0.270365	8.25427	2.20507	0.153319	0.63378
ycaQ	0.296589	5.81091	2.20479	0.153344	0.63378
modA	0.479882	6.81526	2.20386	0.153426	0.63378
cysB	-0.257266	7.38813	2.19615	0.154111	0.635619
emtA	-0.183125	5.96715	2.18874	0.154772	0.637354
phoR	0.225733	5.54781	2.18209	0.155369	0.637969
aslB	0.523544	4.89238	2.18172	0.155403	0.637969
fumE	0.191964	5.50459	2.17717	0.155812	0.638659
elbB	-0.298218	6.89765	2.17072	0.156395	0.640061
pgi	-0.384108	10.576	2.16687	0.156745	0.640504
pyrD	0.270142	7.56729	2.15877	0.157483	0.641078
glpQ	0.353487	6.08207	2.15632	0.157707	0.641078
hemH	-0.161984	6.84532	2.15351	0.157965	0.641078
dmsC	-0.263677	4.66472	2.14897	0.158382	0.641078
uxaC	0.453941	4.75942	2.14776	0.158493	0.641078
napB	0.242379	3.90755	2.14766	0.158502	0.641078
dauA	0.383248	5.7788	2.14681	0.158581	0.641078
yigI	-0.333997	7.01124	2.13954	0.159252	0.641078
mukE	0.151516	7.81477	2.13871	0.159329	0.641078
yfhR	0.652631	2.30728	2.13706	0.159483	0.641078
yggX	-0.267346	5.21426	2.13639	0.159544	0.641078
csgA	-0.463078	2.02951	2.12752	0.16037	0.642371
hcxA	0.576466	3.47179	2.12672	0.160446	0.642371
garL	0.522925	2.42415	2.11326	0.161709	0.642371
hldE	-0.216068	9.25898	2.11261	0.161771	0.642371
radD	0.234145	5.55373	2.11236	0.161795	0.642371
yoaF	-0.373129	3.8104	2.11105	0.161919	0.642371
cbpM	-0.452138	4.78722	2.10787	0.162219	0.642371
asmA	0.194042	8.49235	2.10741	0.162263	0.642371
ppsR	-0.383921	6.30492	2.10081	0.16289	0.642371
yfbS	0.213301	6.07455	2.09958	0.163007	0.642371
exbD	-0.4447	7.87405	2.09689	0.163264	0.642371
yjfL	0.683025	0.703928	2.09073	0.163853	0.642371
plsB	0.142694	9.49865	2.09	0.163923	0.642371
pstA	0.270946	6.68929	2.0895	0.163971	0.642371
uspB	-0.531226	3.85446	2.08944	0.163977	0.642371
exoX	0.225754	4.42737	2.08799	0.164117	0.642371
folM	0.291863	4.99486	2.08699	0.164213	0.642371
xanQ	0.215316	1.6805	2.08685	0.164226	0.642371
frdC	0.341843	5.17568	2.08403	0.164497	0.642393
purE	0.352543	8.64983	2.08008	0.164879	0.642393
holA	0.21722	8.22408	2.07366	0.165501	0.642393
fghA	-0.53899	5.54264	2.07154	0.165707	0.642393
nuoN	0.194406	10.3467	2.07123	0.165737	0.642393
yoaA	0.385575	7.76261	2.06746	0.166105	0.642393
hupB	0.219735	9.85915	2.06269	0.16657	0.642393
der	0.187493	9.33392	2.06258	0.166581	0.642393
fumB	0.479815	9.61659	2.06116	0.16672	0.642393
ftnB	0.477409	2.87465	2.05838	0.166992	0.642393
mddA	-0.352667	5.19624	2.05686	0.167142	0.642393
fixA	-0.332508	1.71819	2.05659	0.167169	0.642393
tsaB	0.267781	7.13067	2.05179	0.167641	0.642393
lpoA	-0.295731	8.24733	2.04683	0.168131	0.642393
igaA	0.30324	8.31964	2.04578	0.168235	0.642393
zraP	-0.823406	1.4917	2.0413	0.168679	0.642393
dgcM	0.66806	4.50318	2.03944	0.168864	0.642393
gntT	0.330353	5.11848	2.03765	0.169043	0.642393
ttdB	-0.389696	1.19015	2.03742	0.169066	0.642393
blc	0.702708	2.37998	2.03523	0.169284	0.642393
yafD	-0.260928	7.61846	2.03489	0.169318	0.642393
yhbP	0.561671	3.9484	2.0293	0.169877	0.643593
malI	0.577145	5.42547	2.02597	0.170212	0.643931
amtB	-0.685256	8.97911	2.02357	0.170452	0.643931
dadX	0.380507	8.89906	2.01805	0.171009	0.644279
bioA	-0.30497	6.7319	2.01785	0.17103	0.644279
ydcL	0.271101	6.32768	2.01306	0.171515	0.645187
apbC	-0.243618	9.2329	1.99823	0.173027	0.649502
purU	-0.213146	8.38828	1.99702	0.173151	0.649502
gloB	0.295912	4.79341	1.99172	0.173696	0.650624
hypD	-0.220226	5.37161	1.98685	0.174198	0.651585
glpC	0.297694	1.69072	1.97122	0.175824	0.656739
hemW	0.19722	7.78369	1.9634	0.176644	0.656762
glnE	-0.143567	9.31552	1.96204	0.176787	0.656762
dhaM	0.423158	7.07086	1.96105	0.176891	0.656762
xni	0.318695	5.6982	1.96072	0.176926	0.656762
pmrB	0.382938	7.00582	1.95937	0.177068	0.656762
ybiR	0.181874	5.62617	1.95053	0.178004	0.658256
yacG	0.468489	3.44079	1.94865	0.178203	0.658256
rutA	-0.829343	2.25335	1.94651	0.178431	0.658256
pmrD	0.603937	4.30539	1.94553	0.178535	0.658256
fieF	-0.17434	7.13154	1.94388	0.178712	0.658256
ygbA	-0.747757	2.40249	1.94023	0.179102	0.658776
ydfG	-0.238368	8.18957	1.9269	0.180534	0.663125
eco	0.326897	5.50213	1.92322	0.180932	0.663668
csrA	-0.328139	1.588	1.92078	0.181197	0.66372
ymgG	-0.759639	4.37535	1.91591	0.181726	0.664517
ypfJ	0.305725	8.03244	1.91418	0.181915	0.664517
allR	-0.319511	7.98216	1.90698	0.182702	0.666474
yibI	-0.681383	1.40973	1.89919	0.183559	0.66804
rho	0.34815	9.86919	1.89849	0.183635	0.66804
pat	0.269124	7.1095	1.89495	0.184027	0.668549
hspQ	0.317289	7.11765	1.88704	0.184904	0.670816
clpX	0.161845	10.5436	1.8788	0.185824	0.671078
emrB	-0.486698	7.37605	1.8778	0.185936	0.671078
yjjP	-0.447049	2.80332	1.87407	0.186355	0.671078
ldhA	-0.460269	7.49816	1.87227	0.186557	0.671078
pldA	0.228086	6.72638	1.87206	0.186581	0.671078
apaG	0.232128	7.03322	1.87169	0.186622	0.671078
ybfA	-0.68966	4.84077	1.87057	0.186748	0.671078
yjdC	-0.354431	6.73431	1.84675	0.189456	0.679887
moaE	-0.33312	6.13503	1.84377	0.189797	0.680192
hflX	0.16157	9.93682	1.83948	0.190292	0.681044
barA	0.134657	7.06618	1.83268	0.191078	0.682168
fhuD	0.390162	7.8494	1.82875	0.191534	0.682168
sdaA	0.363155	7.43441	1.82804	0.191616	0.682168
ushA	-0.328953	7.7588	1.82788	0.191635	0.682168
ytfE	-0.403301	3.06184	1.82452	0.192026	0.682646
dxs	0.176704	8.80183	1.81162	0.193538	0.687098
pdxB	-0.317939	8.01707	1.8049	0.194331	0.688469
tolB	-0.152584	10.898	1.80367	0.194477	0.688469
ahpF	-0.319679	9.8788	1.80176	0.194703	0.688469
dam	0.186573	7.91883	1.79862	0.195076	0.688872
srlD	0.51894	3.34385	1.78999	0.196106	0.691416
yjbR	-0.293639	4.89939	1.78821	0.196318	0.691416
hscA	0.192911	9.97032	1.77916	0.197407	0.694327
maeB	0.468281	9.68907	1.76864	0.198682	0.697888
murI	-0.238125	7.591	1.762	0.199492	0.699804
yhdH	-0.304959	7.20752	1.75911	0.199846	0.700122
nupG	0.438912	5.08357	1.75038	0.200919	0.702951
secA	0.189582	10.7849	1.74646	0.201404	0.703721
ygeA	0.184223	4.72173	1.74154	0.202014	0.703885
narI	-0.768332	4.30371	1.73913	0.202313	0.703885
arnF	0.418495	2.79895	1.73878	0.202357	0.703885
kbaY	0.345707	0.610024	1.73295	0.203084	0.703885
rcsF	0.255977	5.40895	1.72907	0.20357	0.703885
ebgA	0.221966	2.43169	1.72653	0.203889	0.703885
pyk	0.263964	7.31388	1.72581	0.20398	0.703885
folC	0.165023	8.47983	1.7252	0.204056	0.703885
ravA	-0.26495	6.66476	1.72498	0.204083	0.703885
srmB	0.209041	6.52238	1.72481	0.204105	0.703885
fucU	-0.353461	4.77356	1.72097	0.204589	0.704044
hscB	0.211	7.66375	1.72023	0.204682	0.704044
aaeR	0.170332	5.15963	1.7107	0.20589	0.706617
xanP	0.33588	9.97478	1.71013	0.205963	0.706617
holD	0.244454	6.35071	1.70597	0.206493	0.707507
bolA	0.338729	6.37274	1.70391	0.206756	0.707507
ybdD	0.550792	2.26429	1.68952	0.208607	0.711728
ypdF	0.288933	1.52908	1.68748	0.208871	0.711728
dtd	0.202315	6.35444	1.68432	0.209282	0.711728
norW	0.301701	2.79273	1.67964	0.20989	0.711728
gloC	0.182962	8.24034	1.67939	0.209922	0.711728
yphB	-0.397645	3.67404	1.67845	0.210045	0.711728
araD	0.370376	1.44366	1.67591	0.210377	0.711728
miaB	-0.207404	9.07354	1.6751	0.210483	0.711728
feoB	-0.619387	9.59897	1.67107	0.211011	0.711728
moaC	-0.325187	6.40245	1.66959	0.211205	0.711728
yeiB	0.289675	6.91776	1.66932	0.211241	0.711728
nuoC	0.156922	11.1787	1.66842	0.211359	0.711728
yceI	-0.368997	6.29817	1.66452	0.211872	0.711728
yobB	0.331249	3.17569	1.65964	0.212517	0.711728
fhuB	0.360903	8.24468	1.65862	0.212652	0.711728
xdhA	0.351082	4.38804	1.65853	0.212665	0.711728
ugpE	-0.412799	4.083	1.65819	0.212709	0.711728
yejG	0.357433	7.26249	1.65635	0.212953	0.711728
ldcA	0.182475	4.93988	1.65334	0.213353	0.711728
yebT	0.184791	7.90339	1.65331	0.213357	0.711728
yfeO	-0.239389	3.82511	1.64718	0.214175	0.713558
yggT	-0.119225	7.0713	1.64058	0.21506	0.71527
ygcU	0.274387	2.89575	1.63517	0.215789	0.71527
WP_001254790.1	0.293132	5.3522	1.63469	0.215852	0.71527
pdxH	-0.297111	7.06043	1.63348	0.216016	0.71527
agaC	-0.512418	2.10128	1.63325	0.216048	0.71527
yhaH	-0.244003	6.05135	1.62739	0.216841	0.71527
tpiA	-0.277704	10.5208	1.6273	0.216854	0.71527
yeiR	0.376314	6.60441	1.62523	0.217135	0.71527
accD	0.164799	9.59361	1.62373	0.21734	0.71527
envZ	0.190312	7.50947	1.62339	0.217386	0.71527
lacI	0.24226	6.01553	1.61518	0.218508	0.717469
pntB	0.252834	9.09302	1.61454	0.218595	0.717469
ybaN	0.266314	2.74902	1.61192	0.218955	0.717761
hslR	0.222	5.72216	1.60818	0.21947	0.718252
yfiB	0.314058	4.57849	1.6066	0.219689	0.718252
gldA	-0.469841	8.17799	1.60494	0.219917	0.718252
nuoM	0.172867	10.5016	1.60054	0.220527	0.719356
hisQ	0.298496	6.02657	1.59169	0.22176	0.722234
gcvP	0.307298	11.8517	1.5903	0.221953	0.722234
deoR	0.212995	6.97173	1.58231	0.223074	0.723904
proP	-0.326132	8.71654	1.58122	0.223228	0.723904
malY	0.250381	4.78206	1.57997	0.223404	0.723904
grxC	-0.229388	6.71915	1.57599	0.223966	0.723904
eutR	-0.258099	3.38999	1.57526	0.22407	0.723904
lpoB	0.348468	6.73532	1.57214	0.224512	0.723904
yacC	0.356666	6.81977	1.57174	0.224569	0.723904
yrdB	0.25069	5.89593	1.57117	0.22465	0.723904
torD	0.20407	2.62694	1.56787	0.225119	0.724534
xylH	-0.369061	3.70461	1.5626	0.225871	0.726072
hprS	0.417289	5.42185	1.55967	0.226291	0.726544
yjaG	0.168567	7.48504	1.55369	0.22715	0.72729
rpmG	-0.409034	4.61014	1.55202	0.227391	0.72729
hypE	-0.196508	5.47649	1.55062	0.227594	0.72729
yggI	0.339924	1.63812	1.54881	0.227855	0.72729
mog	-0.194433	6.69199	1.54853	0.227895	0.72729
eutS	0.63371	-0.395955	1.54158	0.228904	0.729631
thrS	0.123932	11.9101	1.53893	0.229289	0.729983
nagK	0.186444	7.50614	1.5358	0.229747	0.730561
prmC	0.23659	7.14675	1.53122	0.230417	0.731816
yidR	-0.180906	6.56126	1.5288	0.230772	0.732066
yojI	0.337763	7.95958	1.52057	0.231987	0.735041
ftsB	0.13933	6.90802	1.51454	0.232881	0.736994
lrp	-0.223158	8.7754	1.50908	0.233695	0.738688
hflC	0.172718	9.27056	1.50396	0.234461	0.739438
yceM	-0.132169	6.92056	1.50377	0.23449	0.739438
bamE	0.155488	6.95905	1.49923	0.235172	0.740709
queG	0.325918	6.05036	1.49512	0.235792	0.741781
lrhA	0.269584	6.10109	1.49233	0.236214	0.742228
nhaB	-0.278486	6.66515	1.48935	0.236665	0.742765
narK	-1.20765	6.9672	1.48619	0.237147	0.743396
frc	-0.291136	1.82691	1.47871	0.238289	0.744088
ygdD	-0.128832	5.29637	1.47862	0.238302	0.744088
arnD	0.515803	6.9191	1.47766	0.238449	0.744088
agp	-0.344746	5.82087	1.4774	0.23849	0.744088
mppA	0.279989	7.3533	1.47512	0.238839	0.744097
ybhR	0.316452	4.19116	1.47372	0.239054	0.744097
mrdA	0.218257	8.82156	1.47096	0.23948	0.744548
mioC	0.360397	8.59746	1.46785	0.239959	0.745165
purN	0.282761	9.53437	1.46344	0.240643	0.74527
basR	0.311405	7.19962	1.46318	0.240683	0.74527
bssS	0.309495	6.5188	1.46219	0.240836	0.74527
yeaR	-0.821039	3.28953	1.45857	0.241399	0.745962
yobD	0.635584	2.50904	1.45714	0.241622	0.745962
ybfE	0.313313	3.14065	1.45316	0.242245	0.747014
group_4799	0.319603	1.02901	1.44795	0.24306	0.748354
thiK	0.192625	6.62003	1.44515	0.243501	0.748354
modF	0.286495	7.42305	1.44447	0.243609	0.748354
murG	0.187268	8.55035	1.44257	0.243908	0.748354
glk	0.385438	6.35576	1.44142	0.24409	0.748354
argP	-0.159162	6.62476	1.43339	0.245362	0.751293
hybO	-0.328914	6.10132	1.4318	0.245615	0.751293
yjiN	-0.303573	5.78333	1.42797	0.246227	0.752137
yihG	0.372121	5.18025	1.42652	0.246458	0.752137
guaA	-0.387409	11.3238	1.4193	0.247618	0.754807
recA	-0.253756	10.2907	1.417	0.247987	0.755066
ddlB	0.146166	9.09988	1.41226	0.248754	0.755645
cydA	0.377942	8.90728	1.40829	0.249397	0.755645
thiI	0.207928	8.2494	1.40655	0.249681	0.755645
argG	-0.252586	7.55878	1.40616	0.249744	0.755645
trkA	0.223159	7.60836	1.40557	0.24984	0.755645
lpdA	0.161109	12.2535	1.4009	0.250602	0.755645
ppdC	-0.300063	3.21393	1.39977	0.250786	0.755645
yggP	0.320058	2.90921	1.39965	0.250807	0.755645
ldcC	0.327637	7.54677	1.3977	0.251125	0.755645
rseP	0.164909	10.0306	1.39694	0.25125	0.755645
mdtG	0.248111	3.41556	1.39656	0.251312	0.755645
ycfH	0.148937	7.11682	1.39102	0.252223	0.757526
sixA	0.295464	8.24681	1.38802	0.252719	0.757528
ybgS	-0.619431	3.79132	1.38756	0.252795	0.757528
glgB	-0.28685	9.1596	1.38483	0.253246	0.757667
cyoD	-0.179635	9.25149	1.38383	0.253413	0.757667
mqo	-0.331302	10.4829	1.37684	0.254575	0.759061
metK	-0.373172	9.74142	1.3754	0.254816	0.759061
pepQ	-0.123333	9.10591	1.37465	0.254941	0.759061
thiL	-0.18312	7.21456	1.36962	0.255784	0.759061
erpA	-0.201909	7.66261	1.36893	0.255899	0.759061
creD	0.336086	4.35128	1.36878	0.255925	0.759061
ybjJ	0.246178	5.5242	1.36806	0.256046	0.759061
ybaV	0.226366	3.82718	1.36733	0.256169	0.759061
yheO	0.150647	7.7506	1.36402	0.256727	0.759077
rcnA	-0.461139	3.80597	1.3639	0.256747	0.759077
ydiU	0.316739	7.43567	1.35829	0.257696	0.759588
wrbA	-0.692562	7.3094	1.35794	0.257755	0.759588
yjtD	-0.217042	5.71324	1.3578	0.257779	0.759588
yfcE	-0.182618	7.64751	1.3534	0.258526	0.760944
lolC	0.156157	8.19361	1.35166	0.258823	0.760973
glyA	0.44446	10.7584	1.34869	0.259329	0.761618
ppiD	0.145402	10.0857	1.3467	0.25967	0.761776
yhhA	-0.329907	4.07376	1.34131	0.260595	0.763644
ccmC	0.123701	5.26131	1.33614	0.261486	0.76541
sapC	0.150632	5.82626	1.33299	0.262031	0.765518
yeaO	-0.25041	3.84305	1.33162	0.262269	0.765518
ygeV	0.475511	4.21888	1.33066	0.262435	0.765518
ydgI	0.370054	6.68989	1.32926	0.262678	0.765518
nuoL	0.145021	11.2077	1.32365	0.263657	0.767529
fre	-0.178415	8.45096	1.31714	0.264796	0.769162
aes	0.280619	2.93312	1.31707	0.26481	0.769162
yhfY	0.236471	2.31391	1.3144	0.265278	0.769162
nuoI	0.137354	9.38739	1.3125	0.265614	0.769162
fdhD	-0.16258	7.15856	1.31051	0.265964	0.769162
lpxC	0.12669	10.6604	1.30971	0.266107	0.769162
serA	-0.43517	9.68698	1.30784	0.266437	0.769162
uspA	-0.241854	6.04094	1.30702	0.266582	0.769162
parE	0.18369	9.6111	1.30525	0.266897	0.769162
ahpC	-0.164096	11.2	1.304	0.267119	0.769162
cdaR	0.409879	5.35065	1.2985	0.268097	0.771143
yccA	0.486036	7.14412	1.29378	0.268943	0.772212
truB	-0.19798	8.83645	1.29237	0.269196	0.772212
ykgE	0.415051	4.08017	1.28989	0.269641	0.772212
secD	0.139898	10.7534	1.28944	0.269722	0.772212
mgtA	-1.4725	11.6224	1.28427	0.270655	0.772212
rnhA	0.197424	5.75083	1.28388	0.270726	0.772212
aegA	0.325167	5.00345	1.28363	0.270771	0.772212
tyrB	-0.347239	8.0484	1.28217	0.271036	0.772212
dsbE	0.119344	5.19608	1.2804	0.271356	0.772212
atpE	-0.152267	8.84541	1.27095	0.273077	0.772212
ybbO	0.189317	6.12416	1.26994	0.273262	0.772212
fabR	0.220867	8.60243	1.26725	0.273755	0.772212
ibaG	-0.139166	6.49913	1.26407	0.27434	0.772212
bamC	0.0930366	10.4887	1.26377	0.274395	0.772212
nagZ	0.178546	7.82915	1.26256	0.274619	0.772212
map	-0.148646	8.65449	1.26215	0.274695	0.772212
uxuB	0.428313	5.636	1.25956	0.275173	0.772212
ygdI	-0.570687	2.73487	1.25922	0.275236	0.772212
nikE	-0.183765	3.2305	1.25918	0.275243	0.772212
mnmE	-0.214958	8.35767	1.25823	0.275419	0.772212
ycgM	-0.156394	6.34718	1.25642	0.275753	0.772212
eutM	0.351152	1.04935	1.25568	0.275891	0.772212
feoC	-0.549752	6.06751	1.25524	0.275972	0.772212
araA	0.194031	3.10635	1.25411	0.276182	0.772212
nirD	-0.504203	1.55198	1.25364	0.27627	0.772212
yfdE	-0.327296	1.90786	1.25321	0.276349	0.772212
hlyD	-0.232614	6.28791	1.2524	0.2765	0.772212
yegS	0.513214	5.45322	1.25174	0.276622	0.772212
yqhH	0.297888	-0.0278181	1.24864	0.2772	0.77291
yaiY	-0.360665	0.276946	1.24677	0.277549	0.77291
rcnR	-0.270234	2.76393	1.24126	0.278583	0.77291
yaaU	0.372432	3.05951	1.2364	0.279497	0.77291
gltL	0.334002	6.94987	1.23479	0.279801	0.77291
hisJ	0.273397	7.32378	1.23471	0.279816	0.77291
yhhL	0.179687	2.54359	1.23177	0.280372	0.77291
exbB	-0.30159	9.60019	1.23077	0.280563	0.77291
ispB	-0.231035	8.85608	1.22917	0.280867	0.77291
glyQ	-0.104272	9.44934	1.22879	0.280937	0.77291
qseG	0.19372	6.62136	1.22714	0.281252	0.77291
araJ	-0.185183	6.00004	1.22509	0.281642	0.77291
fdhE	-0.246432	8.83471	1.22344	0.281956	0.77291
pdeF	-0.28485	3.92337	1.22301	0.282039	0.77291
katE	-0.28804	7.31758	1.22251	0.282135	0.77291
hemX	0.174493	8.56015	1.22234	0.282167	0.77291
gsiB	-0.382915	7.6185	1.2223	0.282175	0.77291
tag	-0.164753	4.89598	1.2191	0.282788	0.77291
glpE	0.159835	5.70171	1.21869	0.282866	0.77291
nupC	0.31416	7.55497	1.21796	0.283005	0.77291
exuT	0.334498	5.10798	1.21627	0.28333	0.77291
yqaA	-0.150395	6.39271	1.2159	0.283401	0.77291
ppsA	-0.481185	12.5381	1.215	0.283575	0.77291
pabC	-0.127817	6.2593	1.21034	0.284473	0.773638
mtnN	-0.171587	8.26061	1.20903	0.284727	0.773638
nrfA	-0.187969	4.38608	1.20711	0.285098	0.773638
sapF	0.175095	5.59731	1.20542	0.285425	0.773638
yaeR	-0.255246	5.03949	1.20516	0.285475	0.773638
lldR	-0.460954	5.85584	1.20456	0.285593	0.773638
ghoS	-0.495887	0.965366	1.20027	0.286426	0.774202
trpR	-0.267554	3.80483	1.19899	0.286677	0.774202
rsxE	0.197629	5.38757	1.19722	0.287022	0.774202
gppA	0.237547	7.57688	1.19462	0.287532	0.774202
greA	0.197707	7.49592	1.19337	0.287776	0.774202
ygjH	0.37787	0.461589	1.19309	0.287832	0.774202
dcd	0.105217	7.25897	1.19303	0.287844	0.774202
sdhE	-0.168422	5.65103	1.1898	0.288478	0.774577
dnaC	-0.154603	6.67604	1.18935	0.288568	0.774577
gcvT	0.250605	11.0165	1.18362	0.289699	0.776028
ybdL	-0.260437	3.68972	1.18162	0.290094	0.776028
yqeB	-0.201739	4.49761	1.18067	0.290283	0.776028
pckA	0.402689	9.4072	1.17875	0.290665	0.776028
ygfM	0.210698	1.95821	1.17683	0.291048	0.776028
rutR	-0.180778	5.60657	1.17592	0.291229	0.776028
pheA	0.312005	6.94265	1.17466	0.29148	0.776028
arnB	0.350721	7.53105	1.17384	0.291642	0.776028
tusB	-0.177578	5.75698	1.17334	0.291742	0.776028
nagD	0.156148	6.46161	1.17046	0.29232	0.776786
sgbU	0.318087	1.8691	1.16778	0.292857	0.777433
rapZ	0.173024	7.75712	1.16359	0.293701	0.778895
tsx	0.269091	9.37652	1.15777	0.294878	0.781235
surA	0.11275	9.15449	1.15547	0.295344	0.781688
pdxJ	-0.149958	7.70312	1.15371	0.295702	0.781855
yfeC	0.2296	6.03943	1.1507	0.296316	0.782699
tehB	-0.169629	5.79213	1.14796	0.296875	0.783396
glnA	-0.29224	11.2654	1.14511	0.29746	0.783933
narJ	-0.636483	4.02928	1.14408	0.29767	0.783933
yedP	0.397837	3.8983	1.14229	0.298037	0.784122
yccF	0.198307	3.3747	1.14066	0.298373	0.784228
speA	-0.211146	10.5857	1.13404	0.299742	0.787045
ybdK	-0.376801	4.99121	1.13005	0.30057	0.787794
yaiZ	0.501163	2.24318	1.1263	0.301351	0.787794
modE	-0.194378	6.42021	1.12611	0.301392	0.787794
mdoC	0.400416	4.07149	1.11984	0.302704	0.787794
mdtB	0.217544	6.29544	1.11686	0.303331	0.787794
yajQ	-0.242155	8.31326	1.11514	0.303693	0.787794
cytR	0.250525	7.47241	1.11352	0.304036	0.787794
purT	0.363795	9.4549	1.1131	0.304124	0.787794
chaA	0.398585	7.06383	1.11224	0.304306	0.787794
csiE	0.338694	2.81724	1.11194	0.30437	0.787794
xthA	0.175149	7.22383	1.11043	0.304691	0.787794
bglX	-0.115464	9.07929	1.10791	0.305224	0.787794
ygjQ	-0.271059	3.26142	1.10633	0.305561	0.787794
norR	-0.178776	5.90441	1.10573	0.305688	0.787794
purM	0.243967	10.7767	1.10148	0.306595	0.787794
glnH	0.227733	9.50104	1.10147	0.306598	0.787794
dinG	0.205938	7.46551	1.1004	0.306826	0.787794
yccX	-0.29177	2.18571	1.09997	0.306918	0.787794
ghxQ	0.177687	3.80902	1.099	0.307125	0.787794
yejE	0.173795	5.40401	1.09847	0.30724	0.787794
menB	-0.168892	8.26401	1.09846	0.307242	0.787794
yaiW	0.208053	6.93174	1.09758	0.30743	0.787794
htpG	0.377885	9.69596	1.09703	0.307549	0.787794
celF	0.306746	3.23614	1.09483	0.308021	0.787794
serS	-0.210388	10.409	1.09422	0.308152	0.787794
rluD	0.0969231	8.10183	1.09324	0.308363	0.787794
guaD	0.178281	4.08846	1.09205	0.30862	0.787794
prfC	-0.175108	9.50033	1.09035	0.308987	0.787794
uxuA	0.499651	5.42289	1.08986	0.309093	0.787794
mscK	0.201005	8.78979	1.08937	0.309198	0.787794
sad	-0.300371	7.00444	1.08787	0.309523	0.787794
yijO	0.181645	3.58752	1.08782	0.309533	0.787794
nikR	-0.238305	4.89217	1.08477	0.310195	0.788721
pykF	0.556999	9.77462	1.08138	0.310934	0.789054
eutA	0.296849	2.99982	1.0793	0.311386	0.789054
yhhX	0.229345	6.19605	1.07804	0.311663	0.789054
rlmH	0.186424	6.9911	1.07715	0.311856	0.789054
gndA	-0.275494	11.5753	1.07672	0.311951	0.789054
ribF	-0.112237	9.02995	1.07599	0.312111	0.789054
ydhU	0.212339	2.67101	1.07339	0.312681	0.789334
yibF	0.33027	5.54367	1.07042	0.313335	0.789334
ampH	-0.199619	7.16847	1.06858	0.313739	0.789334
yraP	0.103792	7.26252	1.06811	0.313843	0.789334
csrD	0.138574	7.69657	1.06758	0.31396	0.789334
aceE	0.288206	12.8724	1.06671	0.314152	0.789334
adk	-0.17858	9.28253	1.06551	0.314418	0.789334
mrcB	-0.122584	9.75686	1.06467	0.314603	0.789334
yfgM	0.130098	8.65514	1.0626	0.315062	0.789709
group_4513	-0.35774	4.44997	1.05959	0.315731	0.789709
ybcJ	-0.341897	3.8107	1.05719	0.316265	0.789709
tehA	-0.162514	4.98643	1.05679	0.316355	0.789709
sgrR	-0.257588	4.56831	1.05602	0.316527	0.789709
yoaB	-0.115728	6.43914	1.05597	0.316539	0.789709
holC	0.176365	5.95714	1.05246	0.317324	0.790021
leuE	-0.30447	6.13491	1.05168	0.317498	0.790021
sseA	0.280537	5.51563	1.05069	0.317721	0.790021
mnmC	-0.148586	7.74036	1.05009	0.317855	0.790021
mntH	-0.16324	7.36229	1.04656	0.318649	0.790911
ybiT	0.17683	8.91104	1.04485	0.319036	0.790911
prlC	-0.143845	9.20716	1.04085	0.31994	0.790911
secF	0.12668	9.50128	1.0395	0.320247	0.790911
uspE	-0.184984	7.63979	1.0379	0.320609	0.790911
yhhQ	0.48145	3.11326	1.03541	0.321176	0.790911
lpxB	0.175597	8.84592	1.03479	0.321317	0.790911
phoH	-0.386845	7.39411	1.03215	0.321919	0.790911
flk	0.122821	6.48485	1.03133	0.322108	0.790911
manY	0.242076	7.41886	1.02974	0.322471	0.790911
uspG	-0.25623	7.45775	1.02915	0.322607	0.790911
rpsR	-0.258371	8.35334	1.02812	0.322842	0.790911
yphC	-0.428172	4.0323	1.0276	0.322962	0.790911
dusC	0.168012	6.33011	1.02552	0.32344	0.790911
yohK	-0.286671	4.42649	1.02195	0.324263	0.790911
osmF	-0.337082	6.27545	1.01688	0.325438	0.790911
ydiR	-0.200284	1.95911	1.01564	0.325724	0.790911
nrfG	-0.209319	2.527	1.01273	0.326402	0.790911
dcp	-0.1894	8.29362	1.01077	0.326859	0.790911
rpsJ	-0.161702	11.5991	1.0104	0.326944	0.790911
hupA	0.163868	8.74475	1.01027	0.326976	0.790911
plsX	0.132585	9.65484	1.00995	0.327049	0.790911
ypjD	-0.108869	5.67284	1.00895	0.327284	0.790911
rnhB	0.199808	7.44733	1.00837	0.327419	0.790911
rutE	-0.494714	0.781338	1.00635	0.327892	0.790911
thrA	-0.25068	8.90169	1.0063	0.327904	0.790911
nuoB	0.129198	9.39574	1.00626	0.327915	0.790911
aroG	-0.185133	8.30476	1.00318	0.328638	0.790911
aspC	-0.102325	10.1365	1.00231	0.328843	0.790911
cueR	0.315154	4.58429	1.00104	0.329141	0.790911
queA	0.18749	7.92463	1.00056	0.329255	0.790911
fepD	0.345778	6.43507	0.99946	0.329514	0.790911
yggN	0.148563	7.56627	0.998518	0.329737	0.790911
sucD	0.224478	10.9282	0.997829	0.3299	0.790911
minE	0.183784	5.90462	0.997526	0.329971	0.790911
ndk	0.28291	9.07838	0.995798	0.33038	0.790911
yidH	-0.216188	3.43703	0.99539	0.330477	0.790911
hofN	0.277863	1.89746	0.995202	0.330521	0.790911
yfdC	-0.264015	3.82345	0.994628	0.330658	0.790911
yfaY	0.180914	7.01864	0.993122	0.331015	0.790911
ytfQ	0.412048	3.9083	0.992947	0.331057	0.790911
yfjF	0.123434	6.15501	0.99228	0.331215	0.790911
araE	0.218088	4.5881	0.991718	0.331349	0.790911
garD	0.263052	3.31562	0.989511	0.331875	0.790911
tusE	0.14285	5.0664	0.989058	0.331983	0.790911
narW	-0.427985	2.32006	0.988501	0.332116	0.790911
ycgJ	0.176622	4.71395	0.987197	0.332427	0.790911
yaaX	0.319551	2.55343	0.986773	0.332529	0.790911
ubiJ	0.182601	7.48001	0.981063	0.333898	0.793208
ampG	0.232049	7.90037	0.980256	0.334092	0.793208
lipA	-0.237917	9.55446	0.976657	0.33496	0.794557
copD	0.138347	7.41245	0.972831	0.335886	0.796042
yccU	-0.196494	5.76458	0.967732	0.337126	0.797363
ulaC	0.337904	2.44835	0.967583	0.337162	0.797363
guaB	-0.402827	10.847	0.965689	0.337625	0.797363
frr	0.0885343	9.8507	0.9656	0.337647	0.797363
ulaB	0.320467	1.54333	0.961296	0.3387	0.797784
pfkB	-0.490613	7.42361	0.958271	0.339444	0.797784
yejF	0.155056	6.54785	0.955075	0.340232	0.797784
glnB	-0.204093	6.95341	0.954793	0.340301	0.797784
nac	-0.428757	5.45965	0.954319	0.340419	0.797784
ecpR	-0.58012	4.50046	0.953839	0.340537	0.797784
pheS	0.273897	9.52477	0.953398	0.340646	0.797784
rpsK	-0.187242	11.8944	0.953076	0.340726	0.797784
metQ	-0.158018	8.66562	0.95086	0.341275	0.797784
cca	0.121206	7.7936	0.950681	0.341319	0.797784
ubiC	0.134827	5.56848	0.950587	0.341343	0.797784
ftnA	0.308288	6.10057	0.950216	0.341435	0.797784
osmY	-0.465081	8.9682	0.939867	0.344017	0.80311
ptrA	0.102483	8.38383	0.936848	0.344776	0.80321
pxpA	0.142782	7.05397	0.93619	0.344941	0.80321
ppa	-0.160844	10.226	0.936083	0.344968	0.80321
yhiI	0.240195	5.87104	0.933638	0.345585	0.80335
priA	0.131267	7.06244	0.932204	0.345947	0.80335
degS	-0.143783	8.09242	0.931171	0.346208	0.80335
folE	0.17815	7.92652	0.931045	0.34624	0.80335
yihI	0.172029	6.99605	0.928871	0.346791	0.803925
ccmF	0.101296	6.85197	0.926543	0.347383	0.804593
nadE	0.176353	7.69504	0.921977	0.348547	0.806585
yqcC	0.18097	3.72699	0.920251	0.348988	0.806902
hyuA	-0.258802	2.60649	0.917918	0.349586	0.807581
mukF	0.107258	8.39178	0.915895	0.350106	0.807654
ihfA	0.153928	9.08206	0.911715	0.351183	0.807654
xylF	0.406802	0.662673	0.911618	0.351209	0.807654
ycgN	0.166243	4.86948	0.911234	0.351308	0.807654
yhdT	0.287036	1.22771	0.910971	0.351376	0.807654
dkgB	0.387674	4.28828	0.910703	0.351445	0.807654
pyrE	0.302614	7.75376	0.909273	0.351815	0.807804
hemN	-0.142736	8.85102	0.908065	0.352128	0.807823
osmC	-0.400283	5.65658	0.906798	0.352457	0.807879
idi	-0.310378	3.53458	0.904445	0.353069	0.808582
yegH	0.223983	7.74346	0.901991	0.353708	0.809107
raiA	-0.381024	6.9076	0.901225	0.353908	0.809107
zitB	0.252545	3.54386	0.894824	0.355586	0.810568
accA	-0.11295	10.0886	0.894689	0.355621	0.810568
bdm	-0.61509	0.731853	0.894386	0.355701	0.810568
marR	0.209451	3.84788	0.89365	0.355895	0.810568
mnmG	0.178879	10.2596	0.890387	0.356755	0.810568
ytfL	0.184741	7.75581	0.888302	0.357307	0.810568
yjjB	-0.282691	0.694479	0.886505	0.357783	0.810568
hemE	-0.121497	8.82896	0.885078	0.358162	0.810568
rpmB	0.163135	10.331	0.884448	0.358329	0.810568
pflA	-0.208963	7.3227	0.882393	0.358876	0.810568
yceB	0.121878	6.10856	0.881509	0.359112	0.810568
pyrH	-0.188914	9.26112	0.880754	0.359314	0.810568
yfaV	0.16056	2.67998	0.880282	0.35944	0.810568
hemL	0.278364	9.58049	0.879378	0.359681	0.810568
ybgE	0.290921	4.66574	0.87726	0.360248	0.810568
xerD	0.104403	7.22289	0.877212	0.360261	0.810568
ccmD	0.190544	1.48477	0.877172	0.360272	0.810568
uspF	0.354618	2.0809	0.875314	0.36077	0.810568
ftsZ	0.132358	10.7926	0.87482	0.360903	0.810568
glxK	-0.277854	4.26993	0.874346	0.36103	0.810568
serC	-0.135295	10.0731	0.873797	0.361178	0.810568
lpxA	0.0894683	9.33493	0.870427	0.362086	0.810568
comR	0.202087	5.12275	0.869112	0.362441	0.810568
ucpA	0.239278	6.33753	0.865966	0.363293	0.810568
arnA	0.379882	8.3722	0.865421	0.363441	0.810568
ydiY	0.287999	7.58444	0.865385	0.36345	0.810568
torC	-0.200824	0.521474	0.86503	0.363547	0.810568
tonB	-0.232391	8.14399	0.864937	0.363572	0.810568
wzzE	-0.16464	8.03956	0.864445	0.363706	0.810568
dprA	-0.112094	6.77642	0.863784	0.363885	0.810568
ycfL	0.21975	6.061	0.862743	0.364168	0.810568
rbfA	-0.192113	7.21955	0.862158	0.364328	0.810568
cbpA	-0.25241	7.10601	0.858223	0.365402	0.811213
pheP	0.238045	6.91116	0.85732	0.365649	0.811213
rhaS	-0.5053	3.47362	0.85622	0.36595	0.811213
ortT	0.330876	1.22509	0.856019	0.366005	0.811213
ubiG	-0.119574	7.05124	0.855501	0.366147	0.811213
ybaB	0.123762	7.42632	0.851433	0.367266	0.811496
yafE	0.284915	5.00915	0.851423	0.367268	0.811496
rimJ	-0.135053	6.2097	0.851067	0.367366	0.811496
mliC	-0.229765	3.32922	0.850588	0.367499	0.811496
proC	-0.266073	5.92626	0.849085	0.367913	0.811735
narH	-0.587558	5.73578	0.842091	0.369853	0.813265
trmJ	-0.137754	8.02804	0.841774	0.369941	0.813265
tatA	-0.113542	7.12843	0.841682	0.369967	0.813265
livM	-0.166885	3.73823	0.840905	0.370183	0.813265
ybjX	0.262668	8.43956	0.837709	0.371076	0.813265
hrpB	-0.0840559	8.17988	0.83756	0.371117	0.813265
yigZ	-0.118571	6.9006	0.837512	0.371131	0.813265
yiaK	0.289238	2.08702	0.836855	0.371315	0.813265
dadA	0.262358	9.56282	0.836669	0.371367	0.813265
envC	0.104413	8.20121	0.833184	0.372345	0.814734
nudB	0.10593	7.26248	0.831776	0.37274	0.814882
xdhC	-0.567955	3.6626	0.829815	0.373293	0.814882
yibN	0.114847	8.39477	0.82967	0.373334	0.814882
ytfR	0.341152	3.389	0.820326	0.375985	0.819109
tadA	0.157325	6.26659	0.820322	0.375986	0.819109
group_15852	-0.102304	10.4647	0.819582	0.376197	0.819109
yhfT	-0.118672	2.93761	0.817599	0.376764	0.819629
murC	0.114015	9.53963	0.816577	0.377056	0.819629
bcsE	-0.150891	8.60518	0.815506	0.377363	0.819629
ydhP	0.201762	5.4936	0.812736	0.378158	0.820684
moaD	-0.244329	4.53219	0.808883	0.379269	0.822421
nudI	-0.20954	4.72153	0.804979	0.380399	0.824197
lptC	0.114984	7.97945	0.797382	0.382612	0.827296
fimF	0.743186	5.24171	0.79729	0.382639	0.827296
rpoH	0.25139	9.94802	0.796858	0.382766	0.827296
dps	-0.386899	8.73146	0.795795	0.383077	0.827296
yggE	0.348522	6.87257	0.792321	0.384097	0.828825
corA	-0.728532	8.78304	0.788965	0.385086	0.828884
yeaE	0.167634	5.65991	0.788376	0.385261	0.828884
yicN	-0.148854	4.22684	0.787085	0.385642	0.828884
bglA	-0.207333	8.77364	0.786346	0.385861	0.828884
ychO	0.141537	5.21958	0.786182	0.38591	0.828884
lptB	0.0881464	8.6793	0.785436	0.386131	0.828884
yqaB	0.180754	5.55706	0.784824	0.386313	0.828884
slyB	0.358227	8.48954	0.781922	0.387175	0.829291
orn	-0.17365	6.51926	0.77981	0.387805	0.829291
ileS	-0.0942673	11.3842	0.777963	0.388357	0.829291
yiaJ	-0.150075	6.20416	0.776335	0.388845	0.829291
hslO	0.156677	6.94758	0.776143	0.388902	0.829291
ygdQ	0.14983	5.80203	0.775649	0.38905	0.829291
rplL	-0.165656	11.84	0.774199	0.389485	0.829291
ydfI	-0.276654	4.30407	0.773686	0.38964	0.829291
luxS	-0.2377	8.97632	0.773365	0.389736	0.829291
yfiF	-0.0880327	8.90215	0.773165	0.389796	0.829291
dacB	-0.210113	7.18154	0.772682	0.389942	0.829291
allE	-0.247796	4.567	0.765354	0.392157	0.831566
proQ	0.116102	9.75695	0.765114	0.392229	0.831566
elyC	0.100888	4.17953	0.765036	0.392253	0.831566
garR	-0.204323	4.65229	0.764994	0.392266	0.831566
group_7501	0.268753	9.7184	0.762871	0.392911	0.832269
metA	-0.259776	4.14555	0.761264	0.393401	0.83264
ytfK	-0.315019	6.82945	0.759881	0.393823	0.83287
cpxP	0.79273	9.06739	0.75493	0.39534	0.834601
narU	-0.397624	2.4847	0.753972	0.395634	0.834601
aspS	-0.0982569	10.4105	0.753617	0.395743	0.834601
ybgC	0.174331	7.55127	0.752665	0.396036	0.834601
yahE	0.30426	0.105186	0.751511	0.396392	0.834601
fabF	0.0734367	11.2892	0.751064	0.39653	0.834601
folK	0.21753	6.40204	0.749267	0.397085	0.834907
osmB	-0.442004	3.53436	0.748557	0.397305	0.834907
lpxM	0.0991192	7.28542	0.744921	0.398433	0.836614
tdh	-0.214264	10.2108	0.741379	0.399536	0.837136
rpoD	-0.114734	10.564	0.740925	0.399678	0.837136
adhE	0.310589	9.14992	0.740684	0.399753	0.837136
nfeR	-0.16529	5.0618	0.738393	0.40047	0.837136
hemD	0.13263	7.74331	0.737861	0.400636	0.837136
manX	0.2081	7.57815	0.737522	0.400743	0.837136
trpE	-0.286757	4.02379	0.734264	0.401766	0.837136
rcsD	0.0779632	9.0368	0.734247	0.401772	0.837136
hybE	0.114673	4.95531	0.733433	0.402028	0.837136
mutH	0.127299	4.72116	0.732952	0.40218	0.837136
rmuC	0.226128	6.86523	0.732759	0.40224	0.837136
yihX	0.174971	6.14285	0.731895	0.402513	0.837136
atpC	0.129589	10.4725	0.730858	0.402841	0.837136
bisC	-0.11013	7.89237	0.730037	0.4031	0.837136
add	-0.304532	4.65686	0.727363	0.403948	0.838239
yqhG	0.144302	2.37289	0.724797	0.404763	0.838478
yrfG	0.144969	6.80675	0.724157	0.404967	0.838478
ispC	0.107289	7.36957	0.721687	0.405755	0.838478
gutQ	-0.200017	6.16433	0.721448	0.405832	0.838478
ygiB	0.151507	7.98632	0.721305	0.405878	0.838478
rffM	0.13419	6.39615	0.720996	0.405976	0.838478
mtfA	0.288004	5.08263	0.719682	0.406397	0.838478
yfcD	-0.125623	7.70097	0.718525	0.406768	0.838478
ycbZ	0.136226	8.71473	0.718086	0.406909	0.838478
def	0.0930709	8.26822	0.709744	0.409599	0.842282
rhaM	0.258319	0.471454	0.707883	0.410203	0.842282
rpsN	-0.17649	12.1928	0.707667	0.410273	0.842282
phoE	-0.323773	2.61957	0.704513	0.4113	0.842282
ydjX	0.234791	1.6773	0.704372	0.411347	0.842282
galT	0.133983	7.61424	0.703855	0.411515	0.842282
ruvC	0.103885	7.36423	0.702286	0.412028	0.842282
dapE	-0.133787	8.74589	0.701719	0.412214	0.842282
roxA	0.103659	8.49091	0.701188	0.412388	0.842282
yfaE	-0.263699	6.13259	0.700069	0.412754	0.842282
ynfD	-0.253108	0.105871	0.699949	0.412794	0.842282
glmS	0.179244	11.6584	0.699909	0.412807	0.842282
soxS	-0.321616	3.42868	0.699613	0.412904	0.842282
tdcG	-0.147937	4.59206	0.698709	0.413201	0.842282
nuoE	0.109651	9.32568	0.697243	0.413683	0.842424
nadB	0.242588	4.94508	0.695171	0.414366	0.842424
purA	0.255379	10.6463	0.693388	0.414955	0.842424
ogt	-0.181711	5.87923	0.693286	0.414989	0.842424
pepE	-0.222242	3.54017	0.692431	0.415272	0.842424
lolE	0.146818	8.17931	0.691834	0.41547	0.842424
mdh	-0.217967	10.6157	0.69176	0.415494	0.842424
hemB	-0.22718	8.77099	0.688849	0.41646	0.843738
gltB	-0.307097	10.8296	0.687424	0.416935	0.843758
nei	0.157593	6.14683	0.686909	0.417106	0.843758
pqiA	0.136842	7.01364	0.684588	0.417881	0.844581
rfaH	0.164395	5.5243	0.680788	0.419155	0.844581
ypdB	0.21982	5.4671	0.679808	0.419484	0.844581
yafJ	-0.105008	7.22428	0.679117	0.419717	0.844581
yhfU	0.183882	0.126793	0.679057	0.419737	0.844581
apaH	0.175697	7.4783	0.677818	0.420154	0.844581
yfcF	-0.195686	4.91578	0.677618	0.420221	0.844581
kch	-0.178545	6.29615	0.676374	0.420641	0.844581
zntR	-0.121712	4.86189	0.674978	0.421113	0.844581
sapA	0.122105	6.29637	0.674143	0.421396	0.844581
mdtC	0.158482	6.21832	0.673974	0.421453	0.844581
ubiE	0.104174	8.19781	0.673395	0.42165	0.844581
ldtD	-0.151324	8.23363	0.673383	0.421654	0.844581
clpA	-0.162444	10.7783	0.670651	0.422581	0.845801
rssA	0.162045	6.4139	0.66719	0.423761	0.847005
lolA	0.114184	7.92476	0.663506	0.425023	0.847005
mepK	0.1615	7.4386	0.663022	0.425189	0.847005
mltB	-0.132656	6.31888	0.6618	0.425609	0.847005
mdlB	0.16564	6.99702	0.659456	0.426417	0.847005
leuB	-0.394625	6.39166	0.65869	0.426681	0.847005
fetB	-0.145702	5.07849	0.658573	0.426722	0.847005
dcrB	-0.172257	8.43415	0.658271	0.426826	0.847005
ubiB	0.155213	8.67122	0.655745	0.4277	0.847005
hxpB	-0.143103	6.66655	0.655272	0.427864	0.847005
ydeO	-0.318601	-0.332045	0.653471	0.428489	0.847005
ftsX	-0.0878048	8.58411	0.652654	0.428774	0.847005
ldtB	0.137246	9.54437	0.65251	0.428824	0.847005
rnc	0.136769	8.61253	0.652385	0.428867	0.847005
elaB	0.462443	6.90358	0.650923	0.429377	0.847005
manZ	0.242028	7.4913	0.650761	0.429433	0.847005
dnaA	0.118943	9.47728	0.65004	0.429685	0.847005
uacT	0.306793	-0.518707	0.649868	0.429745	0.847005
tdcB	0.353949	1.75538	0.648749	0.430136	0.847005
yqcA	-0.0993627	5.64664	0.648464	0.430236	0.847005
fucK	-0.155422	4.53533	0.648258	0.430308	0.847005
aroB	-0.109964	10.2801	0.648096	0.430365	0.847005
cedA	0.172922	3.33215	0.647627	0.430529	0.847005
ydgK	0.227421	5.46313	0.643519	0.431972	0.848674
pxpB	0.137898	7.09785	0.642668	0.432271	0.848674
dhaK	-0.295748	6.94346	0.64248	0.432338	0.848674
ribD	-0.119311	7.62389	0.640209	0.433139	0.849443
rpsO	-0.159486	9.61335	0.639237	0.433484	0.849443
WP_000731859.1	0.39166	-0.137726	0.638653	0.43369	0.849443
yjdM	-0.164742	5.65609	0.63713	0.43423	0.849874
cpoB	0.0946039	9.85323	0.634712	0.43509	0.850477
nrdE	0.244424	5.70857	0.63446	0.43518	0.850477
nanR	0.139159	6.02783	0.6303	0.436666	0.852401
uvrA	-0.122914	8.82757	0.629473	0.436962	0.852401
rpoN	0.0919789	9.93202	0.629009	0.437129	0.852401
cydC	0.131177	7.16791	0.627555	0.437651	0.852792
crcB	-0.213258	4.63184	0.625237	0.438486	0.85349
pspA	0.20041	5.97822	0.623952	0.438949	0.85349
yciU	-0.137243	5.4412	0.623882	0.438974	0.85349
yhjB	-0.196737	3.22592	0.621133	0.439969	0.853842
dcyD	-0.126101	7.18775	0.620886	0.440059	0.853842
pagP	0.248196	3.72748	0.620713	0.440122	0.853842
ybdJ	0.198423	3.41917	0.618899	0.44078	0.854427
ppdD	0.276774	0.000251392	0.618109	0.441068	0.854427
gltD	-0.277486	9.38843	0.614037	0.442554	0.855512
rbbA	0.230179	6.97652	0.613941	0.442589	0.855512
galU	-0.144886	8.8792	0.61357	0.442725	0.855512
lolB	0.199476	6.0165	0.613043	0.442918	0.855512
nudJ	-0.158797	5.09553	0.610619	0.443807	0.855634
ytfJ	0.177957	4.94157	0.609742	0.44413	0.855634
rarD	-0.191938	7.49509	0.609648	0.444164	0.855634
ycaL	-0.152133	4.39852	0.608512	0.444583	0.855634
dnaJ	0.256024	8.88567	0.604868	0.445929	0.855634
leuC	-0.360582	6.72015	0.604621	0.446021	0.855634
ydhL	-0.179044	2.27414	0.604171	0.446187	0.855634
deoA	-0.226857	7.1772	0.603365	0.446486	0.855634
cysS	-0.101886	9.1162	0.603181	0.446555	0.855634
fimD	0.754757	8.40848	0.602444	0.446828	0.855634
tcyL	-0.136563	5.91396	0.602374	0.446855	0.855634
hdfR	0.140447	4.8932	0.601104	0.447327	0.855634
yoaE	0.377066	7.29252	0.599639	0.447873	0.855634
eutG	0.223674	2.01618	0.5987	0.448223	0.855634
group_6005	-0.137483	11.2305	0.598641	0.448245	0.855634
ybjD	-0.132431	6.57848	0.59794	0.448507	0.855634
ybeD	-0.165713	5.85958	0.595949	0.449253	0.855634
ytfT	0.242586	2.6071	0.594948	0.449628	0.855634
group_7810	-0.312868	6.13399	0.594603	0.449758	0.855634
fic	0.251827	5.5204	0.593397	0.450211	0.855634
napH	0.149603	4.93135	0.592267	0.450636	0.855634
proY	0.125264	7.37934	0.591811	0.450808	0.855634
dgcI	0.391388	6.46896	0.591804	0.450811	0.855634
yjiA	0.195332	6.82515	0.591555	0.450905	0.855634
hemY	0.131056	8.66817	0.590234	0.451403	0.855634
nrdB	-0.239927	9.40562	0.589273	0.451767	0.855634
mdtJ	0.615132	5.36091	0.589131	0.45182	0.855634
ysaB	-0.233489	2.04465	0.588478	0.452068	0.855634
rsmI	-0.0954635	6.77448	0.587765	0.452338	0.855634
frdB	0.177144	6.56553	0.584732	0.45349	0.857097
dut	-0.107749	6.85463	0.583969	0.45378	0.857097
pdxK	0.0979877	7.32465	0.581863	0.454584	0.857097
avtA	-0.146828	8.18798	0.581363	0.454775	0.857097
fixC	0.16403	2.72519	0.580652	0.455047	0.857097
ygaH	0.187092	5.47737	0.57947	0.4555	0.857097
mdaB	-0.193981	5.62454	0.579	0.45568	0.857097
nusG	-0.150633	10.3219	0.578802	0.455756	0.857097
infC	0.124611	12.21	0.578115	0.456019	0.857097
ypfG	-0.205926	5.46455	0.575405	0.457062	0.85744
folX	-0.0857968	6.43595	0.575151	0.45716	0.85744
alaC	-0.154278	8.42974	0.57512	0.457172	0.85744
rluC	0.168806	7.64972	0.573456	0.457815	0.857494
nirC	-0.345998	3.22922	0.573372	0.457847	0.857494
anmK	-0.107888	6.13279	0.572089	0.458344	0.857817
kbp	-0.330284	6.29714	0.568524	0.459728	0.858684
cobC	0.15266	5.98133	0.568472	0.459748	0.858684
rlmE	0.153588	9.32899	0.567631	0.460076	0.858684
ybbP	-0.123424	6.63516	0.566527	0.460506	0.858684
atpI	0.169138	8.04188	0.565569	0.46088	0.858684
btuC	-0.0881545	6.22831	0.564613	0.461254	0.858684
cobO	-0.200187	5.75328	0.564512	0.461294	0.858684
pyrG	0.0971026	10.3787	0.564249	0.461397	0.858684
uspD	-0.209835	5.62138	0.560987	0.462677	0.860277
ynbE	0.187896	-0.395436	0.559764	0.463158	0.860277
recR	0.101613	8.1594	0.559592	0.463226	0.860277
ydbJ	-0.177688	5.1767	0.555909	0.464681	0.861571
aroL	0.116675	6.6896	0.555596	0.464805	0.861571
metH	-0.111022	9.01412	0.554997	0.465043	0.861571
yjeH	-0.150942	5.46459	0.552251	0.466134	0.861571
cyoC	-0.133126	10.2469	0.550131	0.466979	0.861571
yiiM	-0.195596	5.60285	0.548418	0.467665	0.861571
sirB1	0.0935434	7.90122	0.548353	0.467691	0.861571
srlR	-0.187781	5.42679	0.547715	0.467946	0.861571
yadS	0.178494	5.44915	0.546754	0.468332	0.861571
hha	-0.200024	5.48335	0.545925	0.468665	0.861571
rsmD	-0.0954983	6.68054	0.545007	0.469033	0.861571
yihY	0.132111	6.25425	0.544964	0.469051	0.861571
rplT	0.169878	11.1971	0.543379	0.469689	0.861571
yebS	0.111985	5.81393	0.54318	0.46977	0.861571
grxB	0.162089	3.97113	0.542386	0.47009	0.861571
trpD	-0.153159	5.14521	0.54114	0.470593	0.861571
ribB	0.178206	8.41318	0.541122	0.470601	0.861571
ycjF	0.226561	5.98561	0.540731	0.470759	0.861571
pdeR	0.216602	7.24523	0.538616	0.471616	0.861571
rppH	-0.080561	8.14286	0.538134	0.471812	0.861571
rsmE	-0.0889262	7.29514	0.537051	0.472253	0.861571
fabH	0.0940804	10.1231	0.536071	0.472652	0.861571
yciO	-0.121822	6.3836	0.535771	0.472774	0.861571
psiF	-0.231666	4.22039	0.535524	0.472875	0.861571
yqjF	0.16565	3.49776	0.534171	0.473427	0.861571
hybG	-0.120898	3.00099	0.53398	0.473505	0.861571
upp	-0.178006	7.73258	0.533637	0.473645	0.861571
rsmH	-0.0835728	9.00656	0.533491	0.473705	0.861571
sppA	-0.109601	8.57145	0.533287	0.473788	0.861571
yecC	-0.119875	6.51914	0.533037	0.473891	0.861571
adiC	0.259125	3.05234	0.532691	0.474032	0.861571
ypeC	-0.291263	3.24225	0.531883	0.474364	0.861571
yigB	0.16943	7.14297	0.531191	0.474647	0.861571
frdA	-0.225139	8.55044	0.529372	0.475395	0.861571
znuC	0.0909591	5.58166	0.52785	0.476022	0.861571
spy	-0.331619	4.93422	0.527737	0.476069	0.861571
tldD	-0.158642	8.87674	0.526807	0.476453	0.861571
ycaC	-0.57015	6.07263	0.525073	0.47717	0.861571
hcaT	0.204689	6.51717	0.525005	0.477198	0.861571
yfbU	-0.124974	7.19418	0.52487	0.477254	0.861571
ydcY	-0.16121	5.22589	0.524046	0.477595	0.861571
cutA	-0.137436	4.49479	0.523868	0.477669	0.861571
mzrA	0.193756	6.00261	0.52333	0.477892	0.861571
recG	-0.155276	8.92981	0.520674	0.478997	0.862425
dnaE	0.102471	10.3563	0.520195	0.479197	0.862425
yafS	0.13667	5.11015	0.519018	0.479688	0.862425
yhiN	0.138253	7.39311	0.518334	0.479974	0.862425
yejB	0.0873228	5.10781	0.518291	0.479992	0.862425
yccJ	-0.356855	5.73004	0.517509	0.480319	0.862429
yafV	0.156591	5.6816	0.513869	0.481847	0.863263
yebC	-0.0884723	9.04463	0.513195	0.482132	0.863263
deoC	-0.205311	5.52168	0.51313	0.482159	0.863263
yqeG	0.151818	6.33082	0.512994	0.482216	0.863263
uvrC	0.20068	9.70983	0.51253	0.482412	0.863263
efeO	-0.355791	11.3986	0.509864	0.483538	0.86331
priB	-0.183153	9.7224	0.508175	0.484255	0.86331
group_7851	-0.203812	5.57963	0.508011	0.484324	0.86331
rnpA	0.212572	6.20694	0.506924	0.484786	0.86331
macB	0.127268	6.66136	0.50682	0.484831	0.86331
nadD	0.128795	6.80861	0.506322	0.485043	0.86331
nemA	-0.133274	6.9607	0.506115	0.485131	0.86331
loiP	-0.164547	6.48569	0.50552	0.485384	0.86331
nnr	-0.103647	7.54246	0.505492	0.485396	0.86331
yncD	0.178472	6.68914	0.504796	0.485693	0.86331
lpcA	-0.0750869	7.77517	0.50264	0.486615	0.864273
aroE	0.12254	8.43912	0.502005	0.486887	0.864273
yiiR	0.118103	3.45718	0.500059	0.487722	0.865018
hybD	-0.0988677	5.05875	0.499507	0.487959	0.865018
infA	0.15569	7.65411	0.493351	0.49062	0.866455
yjaB	0.280047	2.78587	0.49319	0.490689	0.866455
plaP	-0.301372	9.21212	0.492162	0.491136	0.866455
pflD	0.221092	4.76204	0.492039	0.49119	0.866455
mltD	0.289197	8.45443	0.491639	0.491364	0.866455
ftsI	0.0797232	8.82423	0.491566	0.491396	0.866455
murF	0.101997	9.41936	0.487769	0.493054	0.866455
ycfJ	0.302656	4.66702	0.487405	0.493213	0.866455
polA	-0.0995725	9.63205	0.486943	0.493415	0.866455
asr	-0.941431	7.63523	0.484506	0.494486	0.866455
rhlE	0.199415	8.59219	0.484353	0.494553	0.866455
lpxD	0.0681654	10.7947	0.483428	0.494961	0.866455
ydbH	0.133114	7.17283	0.483275	0.495028	0.866455
rhaB	-0.173489	1.1242	0.482761	0.495255	0.866455
ycaR	-0.160851	1.18734	0.482556	0.495346	0.866455
preA	0.182093	3.71809	0.481908	0.495632	0.866455
pntA	0.123608	8.84132	0.480575	0.496221	0.866455
plsY	0.107473	5.8565	0.480154	0.496408	0.866455
ygdR	0.221175	5.4781	0.479642	0.496635	0.866455
gcvH	0.164275	9.61253	0.479521	0.496688	0.866455
mutL	0.112976	9.01417	0.479373	0.496754	0.866455
gstA	-0.288208	6.41148	0.477465	0.497602	0.866455
rdgB	0.0779668	6.93017	0.476897	0.497855	0.866455
ydhC	-0.20793	3.73491	0.476208	0.498162	0.866455
ydgC	0.25579	4.16268	0.476185	0.498172	0.866455
gltS	-0.117368	7.02134	0.47599	0.498259	0.866455
prpC	-0.213661	1.53734	0.475823	0.498334	0.866455
yggR	0.468422	4.01214	0.475529	0.498465	0.866455
lptF	0.0829205	8.44257	0.474952	0.498723	0.866455
eutQ	0.268404	1.89899	0.474594	0.498882	0.866455
metI	-0.155572	6.73279	0.47456	0.498898	0.866455
glnL	0.137373	7.95658	0.472043	0.500025	0.867844
yfcJ	0.163321	6.30882	0.469992	0.500947	0.86798
coaD	-0.0960151	6.28996	0.469727	0.501066	0.86798
tyrP	-0.180213	6.58179	0.469685	0.501085	0.86798
ydcI	0.185284	7.31742	0.466689	0.502438	0.869755
ilvD	0.0948049	8.60969	0.46574	0.502868	0.869931
recJ	0.0803413	9.05732	0.463081	0.504075	0.870462
yedI	0.0801042	6.393	0.462923	0.504147	0.870462
yggS	-0.0882557	6.30233	0.461906	0.504611	0.870462
sufD	0.181617	6.82859	0.461708	0.504701	0.870462
lepB	0.0824921	8.81368	0.461229	0.504919	0.870462
yiiS	-0.209024	4.50101	0.460738	0.505144	0.870462
djlA	0.0736719	6.84532	0.458417	0.506206	0.871726
dppF	-0.238925	6.52505	0.45696	0.506875	0.872312
waaA	0.176889	8.00193	0.454976	0.507788	0.872581
fau	0.137914	6.30184	0.453468	0.508485	0.872581
ycdY	0.0924028	7.37005	0.453153	0.50863	0.872581
cfa	-0.280178	7.69856	0.452887	0.508753	0.872581
mlaC	-0.0956167	8.06305	0.452736	0.508823	0.872581
ybiV	-0.116203	5.99185	0.451661	0.509321	0.872581
yeeN	0.128479	7.47885	0.451381	0.509451	0.872581
bamA	0.0725217	11.6776	0.450922	0.509664	0.872581
rpsE	-0.152434	12.1508	0.448855	0.510625	0.873663
yehW	0.253063	4.46271	0.446933	0.511521	0.874561
uspC	-0.216387	4.58603	0.445051	0.512402	0.874561
ybaL	0.265058	7.66125	0.444186	0.512808	0.874561
xylG	0.204793	2.43366	0.443802	0.512988	0.874561
rnr	0.164156	10.3405	0.442689	0.513511	0.874561
mlaA	-0.102898	7.35395	0.442193	0.513744	0.874561
tyrS	-0.0764566	10.2909	0.442108	0.513785	0.874561
pfkA	-0.186403	9.15183	0.441766	0.513945	0.874561
rtcA	0.244009	5.05833	0.4414	0.514118	0.874561
ppx	0.0997829	8.45084	0.440007	0.514776	0.874771
ubiI	0.105852	7.87687	0.439742	0.514901	0.874771
ychH	0.43872	4.36621	0.438334	0.515567	0.875342
ybhL	-0.19727	6.91633	0.436218	0.516572	0.876486
ydhR	0.190083	5.95713	0.433498	0.517868	0.87785
ydjA	-0.0923028	7.28094	0.433143	0.518037	0.87785
phoB	0.137178	5.2371	0.430298	0.5194	0.878603
rutD	-0.266439	1.13116	0.429504	0.519782	0.878603
ftsW	0.0963953	9.18555	0.429436	0.519815	0.878603
purR	0.103532	8.1366	0.428082	0.520466	0.878603
rfaF	0.0889698	8.5848	0.425777	0.52158	0.878603
tatD	0.189163	6.69874	0.425638	0.521647	0.878603
rof	-0.181191	4.82901	0.425051	0.521931	0.878603
gcl	0.203972	3.39509	0.423886	0.522496	0.878603
gsiD	-0.205188	5.64197	0.423872	0.522503	0.878603
mntP	-0.376621	4.00782	0.423698	0.522587	0.878603
pxpC	0.0933465	7.69503	0.423511	0.522678	0.878603
ispF	-0.0752423	7.22727	0.421238	0.523784	0.878603
hpf	0.100522	7.23456	0.421007	0.523897	0.878603
shiA	-0.142805	6.82654	0.420941	0.523929	0.878603
recO	0.0953969	7.08399	0.418953	0.524901	0.878603
xseA	-0.188636	6.47671	0.417404	0.52566	0.878603
arfB	-0.0956047	5.10508	0.417304	0.525709	0.878603
nrfB	-0.145857	2.02272	0.417238	0.525741	0.878603
ebgR	-0.102376	5.03781	0.416569	0.52607	0.878603
ygaM	-0.329896	5.86874	0.415596	0.526549	0.878603
nlpI	0.136194	11.6643	0.415493	0.526599	0.878603
yiiQ	-0.113703	5.52284	0.414567	0.527056	0.878603
ubiD	0.066828	9.36249	0.414461	0.527108	0.878603
yaeP	0.157057	2.05647	0.41392	0.527375	0.878603
yieF	-0.286605	6.40559	0.413362	0.527651	0.878603
mltF	0.114887	5.86817	0.413191	0.527735	0.878603
trpCF	-0.114004	6.41753	0.412323	0.528165	0.878603
ygfB	-0.0795999	7.43672	0.411672	0.528487	0.878603
purB	-0.155734	9.6203	0.41109	0.528776	0.878603
torA	0.103921	3.84625	0.41082	0.52891	0.878603
phoQ	0.151515	8.5725	0.410265	0.529185	0.878603
hdeA	-0.58703	8.32019	0.409984	0.529325	0.878603
argO	-0.142516	5.69975	0.409181	0.529725	0.878603
yhcO	0.332758	2.54734	0.409139	0.529746	0.878603
btuE	0.11912	5.89698	0.407453	0.530586	0.879447
yfgI	0.138658	2.96571	0.403346	0.532644	0.880757
pyrB	-0.207145	7.19536	0.403296	0.532669	0.880757
hslV	0.167426	7.20272	0.402973	0.532832	0.880757
yrdD	0.0954511	8.08259	0.402686	0.532976	0.880757
ydcJ	-0.193376	6.00263	0.400706	0.533975	0.880757
mdoG	0.0824632	8.79866	0.400675	0.533991	0.880757
ssb1	-0.0696609	8.25184	0.400532	0.534063	0.880757
yjiM	0.160702	3.72924	0.400003	0.53433	0.880757
hisS	0.0580132	10.1919	0.399501	0.534585	0.880757
ffh	0.067781	8.68638	0.399277	0.534698	0.880757
mdfA	0.142977	6.83076	0.398288	0.535199	0.881036
ispD	0.0630264	7.94129	0.396279	0.536221	0.881111
pgm	0.0666103	10.1639	0.395771	0.53648	0.881111
dpiA	0.103202	4.33762	0.395682	0.536525	0.881111
ybaY	-0.225528	7.1468	0.395195	0.536773	0.881111
yigE	-0.317815	3.76723	0.394934	0.536906	0.881111
ruvA	-0.0635791	6.88082	0.393923	0.537423	0.881172
hycI	-0.10698	4.50256	0.393375	0.537703	0.881172
cusA	-0.28937	6.17931	0.392743	0.538027	0.881172
prfB	0.0592666	9.95276	0.391084	0.538878	0.881172
cyoB	-0.118994	12.2096	0.390527	0.539165	0.881172
nsrR	0.258658	8.36312	0.390519	0.539169	0.881172
nrdD	-0.228319	6.87739	0.390201	0.539332	0.881172
leuD	-0.287362	5.2826	0.389424	0.539733	0.881172
mlc	-0.156421	6.45834	0.388457	0.540232	0.881172
ygeY	-0.173639	1.75795	0.388391	0.540266	0.881172
pgpA	-0.123759	6.04056	0.386098	0.541453	0.88193
crl	-0.298797	8.56247	0.385914	0.541548	0.88193
tal	-0.0951315	8.9156	0.385274	0.54188	0.88193
bhsA	-0.223742	4.19461	0.384568	0.542247	0.88193
ilvN	0.276941	3.60991	0.384286	0.542394	0.88193
ulaA	0.210344	3.22613	0.383297	0.542909	0.882227
caiF	0.138092	4.12275	0.382095	0.543536	0.882705
hisB	-0.191292	7.89502	0.380717	0.544257	0.883165
ppk1	0.0934871	8.72335	0.380282	0.544485	0.883165
yebQ	-0.226669	3.45343	0.375618	0.54694	0.88498
group_7270	0.326061	6.40311	0.375578	0.546961	0.88498
nlpE	0.143802	6.12182	0.374988	0.547273	0.88498
rfaC	0.113327	8.14804	0.374454	0.547556	0.88498
tatE	-0.147376	6.29424	0.37406	0.547765	0.88498
secG	0.143595	9.95095	0.373952	0.547822	0.88498
fumD	0.166685	3.65499	0.372715	0.548479	0.88498
tsaE	0.0628693	6.15172	0.372542	0.548571	0.88498
recC	-0.0711954	8.47851	0.372472	0.548608	0.88498
fimC	0.719052	6.84412	0.371519	0.549115	0.885259
rplY	0.194385	7.74482	0.370882	0.549454	0.885259
glsA	-0.461713	6.14144	0.369912	0.549972	0.885259
yijD	0.120985	6.59737	0.369414	0.550238	0.885259
eptC	-0.129406	10.2213	0.368703	0.550619	0.885259
iprA	-0.304696	0.339602	0.367791	0.551108	0.885259
tmk	0.0887966	6.8746	0.367774	0.551117	0.885259
aas	0.0811121	7.54896	0.365986	0.552078	0.88577
rpsU	0.0918625	10.3668	0.364506	0.552875	0.88577
aidB	-0.222865	6.58309	0.363291	0.553532	0.88577
lysR	-0.136815	3.2765	0.362562	0.553927	0.88577
umuC	-0.294031	6.0397	0.361818	0.55433	0.88577
yedE	0.26917	6.83381	0.360895	0.554831	0.88577
yifK	0.119297	7.94196	0.360619	0.554981	0.88577
yjeJ	-0.194415	4.5839	0.359222	0.555742	0.88577
WP_000517100.1	0.285341	3.61883	0.358902	0.555916	0.88577
speC	-0.126568	7.9579	0.358761	0.555993	0.88577
hdeB	-0.531122	7.42015	0.358638	0.55606	0.88577
rpmD	0.148621	6.0814	0.358526	0.556121	0.88577
truA	0.113276	6.78137	0.358005	0.556406	0.88577
trmD	-0.119383	12.3511	0.357564	0.556647	0.88577
npr	0.104003	4.52265	0.356384	0.557293	0.88577
yiaD	0.164705	7.15273	0.35634	0.557317	0.88577
secY	-0.133029	13.8139	0.35629	0.557345	0.88577
nuoF	0.08565	10.9074	0.355371	0.557849	0.88577
slp	-0.489445	6.51281	0.355077	0.55801	0.88577
rplV	-0.124478	11.4454	0.354886	0.558115	0.88577
pdeB	-0.14412	5.31017	0.353731	0.558751	0.885775
mlaD	0.0922774	7.46877	0.353527	0.558863	0.885775
rpsT	0.127093	10.2091	0.353061	0.55912	0.885775
guaC	-0.216851	9.22551	0.351804	0.559814	0.886016
chbR	0.159066	3.85091	0.351576	0.559941	0.886016
menF	0.0963782	7.5289	0.350466	0.560555	0.886416
ydiK	0.0982455	6.94554	0.349914	0.560862	0.886416
hinT	0.146826	6.55921	0.347291	0.562321	0.888193
rutC	-0.320697	-0.493968	0.346256	0.562899	0.888285
tyrR	0.0873145	7.68586	0.345987	0.563049	0.888285
hemG	-0.063469	6.55872	0.343882	0.564229	0.889051
pstC	0.109453	6.35962	0.343412	0.564494	0.889051
mutM	-0.0833426	5.95537	0.342741	0.564871	0.889051
yiaC	0.0984143	2.90475	0.342732	0.564876	0.889051
cgtA	-0.123131	8.6912	0.339266	0.566834	0.891523
yhdY	0.203379	3.1874	0.338625	0.567197	0.891523
rsmG	0.114348	7.6453	0.338171	0.567455	0.891523
baeS	0.116297	5.23011	0.335751	0.568833	0.893159
yeeZ	-0.099697	7.52686	0.334782	0.569387	0.893293
napC	-0.0919213	5.11352	0.333286	0.570243	0.893293
lpxL	0.143444	4.4116	0.333051	0.570378	0.893293
asnC	-0.120939	2.49021	0.332992	0.570412	0.893293
yegD	-0.110391	6.1466	0.331849	0.571069	0.893293
tusD	0.0962409	6.39117	0.331472	0.571286	0.893293
mscM	0.109568	7.91093	0.331333	0.571366	0.893293
ygcS	-0.125823	1.9834	0.330904	0.571613	0.893293
fabD	0.0766701	10.3427	0.329722	0.572295	0.893832
gcvR	-0.0940082	6.64661	0.32857	0.572962	0.894346
ygcN	0.168433	4.11803	0.32758	0.573535	0.894715
gsiC	-0.162188	6.29583	0.326295	0.574282	0.895354
efp	-0.0951467	9.64244	0.324989	0.575043	0.895622
mdtE	0.444175	5.66745	0.32484	0.57513	0.895622
glpG	-0.071045	7.77447	0.322614	0.576432	0.896651
gltP	0.162373	8.37784	0.322555	0.576467	0.896651
yqeC	-0.164556	1.59773	0.320793	0.577502	0.896985
yhbS	-0.0945398	6.47141	0.32069	0.577562	0.896985
glsB	0.0606253	6.78876	0.319475	0.578278	0.896985
eamB	0.0961295	3.79949	0.319193	0.578444	0.896985
ydgA	0.102649	9.53232	0.318271	0.57899	0.896985
epmB	0.0905766	7.57211	0.317971	0.579167	0.896985
bepA	0.0741074	8.19919	0.317848	0.57924	0.896985
cmk	0.0935417	8.85102	0.315945	0.580369	0.896985
dacA	0.065396	7.76051	0.315555	0.5806	0.896985
ychF	-0.0610366	9.21664	0.315409	0.580687	0.896985
napA	-0.121277	7.37794	0.315065	0.580892	0.896985
pta	0.177851	2.35682	0.314512	0.581222	0.896985
rffT	0.0938376	7.20979	0.31378	0.581659	0.896985
livH	-0.121695	2.91459	0.313452	0.581855	0.896985
dnaB	-0.229949	8.35462	0.313038	0.582102	0.896985
mlaE	0.0928365	8.00373	0.312502	0.582423	0.896985
argH	-0.110375	6.61603	0.312397	0.582486	0.896985
hemC	-0.0833866	8.4697	0.311733	0.582884	0.896985
yhhT	-0.154992	4.2908	0.311143	0.583238	0.896985
hslU	0.169961	9.05902	0.310488	0.583632	0.896985
yebY	0.0820463	6.47387	0.309933	0.583965	0.896985
xseB	-0.0936304	4.85068	0.309672	0.584123	0.896985
mdtA	-0.132921	4.90437	0.307574	0.585389	0.898003
atpB	0.092372	10.2675	0.306806	0.585854	0.898003
yrbL	-0.193561	6.48962	0.306123	0.586269	0.898003
thrB	-0.125507	7.65905	0.30558	0.586598	0.898003
yncE	-0.223929	9.59433	0.304357	0.587343	0.898003
zwf	-0.103394	9.55855	0.304304	0.587375	0.898003
ydcH	0.142876	3.90581	0.304121	0.587486	0.898003
WP_001288368.1	0.137485	0.670949	0.303362	0.58795	0.898003
ybhJ	-0.0965585	4.03932	0.302897	0.588234	0.898003
fimH	0.39098	6.28167	0.302815	0.588284	0.898003
ydcZ	-0.107122	3.64507	0.301382	0.589161	0.898003
ybgI	-0.0768751	7.5104	0.300485	0.589711	0.898003
ybbJ	-0.105749	4.63288	0.299617	0.590246	0.898003
cyoA	-0.0911341	11.6448	0.298901	0.590687	0.898003
yaeQ	-0.0727457	5.78336	0.298534	0.590913	0.898003
rplO	-0.130738	12.5233	0.298359	0.591021	0.898003
ghrB	-0.195678	6.76258	0.297831	0.591347	0.898003
pspF	-0.152889	5.08233	0.297745	0.5914	0.898003
ysaA	0.0951307	3.46065	0.297421	0.591601	0.898003
aroA	-0.0828671	9.67361	0.297118	0.591788	0.898003
selB	0.0610933	8.34697	0.296413	0.592225	0.898003
yeaQ	0.228124	6.96691	0.296396	0.592235	0.898003
fusA	-0.116689	14.3782	0.294904	0.593162	0.898733
ulaG	-0.176191	4.79885	0.294144	0.593635	0.898733
alaS	0.045247	11.8435	0.292773	0.594491	0.898733
yehX	0.206786	5.47012	0.292732	0.594516	0.898733
nanE	0.164485	3.54892	0.292423	0.594709	0.898733
pdeI	0.246547	7.22768	0.292358	0.59475	0.898733
nanA	-0.227787	4.01731	0.291367	0.595371	0.899159
ubiH	0.0646416	8.3668	0.289467	0.596564	0.900449
yibQ	0.100476	6.7194	0.288082	0.597438	0.900918
mltC	-0.0812729	6.9511	0.287897	0.597555	0.900918
rfaD	0.065196	8.82294	0.286554	0.598404	0.901687
yciQ	0.0836561	6.17277	0.285907	0.598815	0.901718
ybhP	-0.246085	4.4134	0.285268	0.59922	0.901718
pepD	0.100536	10.0681	0.284915	0.599445	0.901718
rplE	-0.107472	12.7844	0.283868	0.600112	0.901987
ybhS	0.109258	5.61917	0.283566	0.600305	0.901987
lpxK	0.0779477	7.76755	0.280561	0.602228	0.904366
yqiA	0.0779578	7.69754	0.279594	0.602851	0.904493
tkt	0.239844	8.38833	0.279369	0.602995	0.904493
aroK	-0.0674456	9.46735	0.278833	0.603341	0.9045
napG	0.0943067	4.9	0.277083	0.604472	0.905378
hemA	0.0646899	8.88692	0.276855	0.60462	0.905378
xylA	0.0900038	4.9668	0.275671	0.605388	0.905378
hisF	0.157462	7.35812	0.274957	0.605852	0.905378
ilvM	-0.121507	2.7571	0.273196	0.607001	0.905378
tig	0.0688135	11.9699	0.271777	0.60793	0.905378
rlmJ	-0.0970244	6.14384	0.271761	0.60794	0.905378
tapT	0.144345	4.40148	0.271717	0.607969	0.905378
metF	0.166504	3.81958	0.271161	0.608334	0.905378
ydeA	-0.154691	6.6908	0.269687	0.609304	0.905378
nifJ	-0.201435	8.67471	0.268942	0.609795	0.905378
treB	0.259744	7.31904	0.268863	0.609847	0.905378
ettA	0.127763	10.2256	0.268667	0.609977	0.905378
alaA	-0.101068	8.41913	0.267973	0.610436	0.905378
ygaC	-0.170165	2.71648	0.2677	0.610617	0.905378
qmcA	-0.0947925	5.9451	0.26757	0.610702	0.905378
aaeB	-0.0703333	5.2368	0.265723	0.611928	0.905378
pabB	0.0881967	6.48844	0.26514	0.612317	0.905378
rlmKL	0.0666046	8.92865	0.26478	0.612556	0.905378
kdpB	-0.259592	5.15902	0.264317	0.612865	0.905378
rpoA	-0.104935	13.752	0.263677	0.613293	0.905378
ribE	0.0913768	7.73077	0.263083	0.61369	0.905378
emrR	-0.144101	8.06543	0.262771	0.613899	0.905378
sdhC	0.165858	7.63591	0.26276	0.613907	0.905378
ybaT	-0.302517	6.30476	0.262471	0.6141	0.905378
gcvA	-0.0837182	6.24258	0.262171	0.614302	0.905378
rutB	-0.266807	0.763348	0.26211	0.614343	0.905378
rplR	-0.116331	11.4851	0.261591	0.614691	0.905378
gltI	0.141575	9.02166	0.260593	0.615363	0.905378
hybB	0.12561	5.50472	0.260484	0.615436	0.905378
secE	-0.0967471	9.45069	0.26026	0.615587	0.905378
pnuC	-0.106872	5.57063	0.259596	0.616035	0.905378
umuD	-0.229333	4.52168	0.25947	0.61612	0.905378
alkB	-0.13778	3.37147	0.259381	0.61618	0.905378
deaD	0.181153	11.5167	0.259169	0.616324	0.905378
rpsH	-0.1159	11.3807	0.259123	0.616355	0.905378
kdpA	-0.297129	4.64572	0.25827	0.616932	0.905378
tcyJ	-0.207937	7.73343	0.257382	0.617533	0.905378
mreD	0.101956	7.33442	0.25657	0.618086	0.905378
mipA	-0.113399	9.19395	0.256488	0.618141	0.905378
nlpD	-0.0768788	10.8879	0.256274	0.618287	0.905378
panE	-0.107163	6.33915	0.255306	0.618947	0.905378
uhpA	-0.143203	5.32236	0.255072	0.619107	0.905378
narQ	-0.0908471	6.5461	0.254575	0.619446	0.905378
yqjC	-0.1607	8.00762	0.254368	0.619588	0.905378
ydgJ	-0.0712834	7.60919	0.254305	0.619631	0.905378
gmhB	-0.0593823	6.59492	0.250753	0.622071	0.906875
potC	-0.11388	6.91022	0.249841	0.622701	0.906875
rpoC	-0.0623241	13.5237	0.249183	0.623157	0.906875
gutM	0.132626	0.696242	0.248735	0.623468	0.906875
mreC	0.0732571	9.03706	0.248681	0.623505	0.906875
hflD	0.0933182	7.00365	0.24852	0.623616	0.906875
ftsE	-0.0564575	8.21856	0.248029	0.623958	0.906875
yjjV	-0.122385	6.32223	0.24787	0.624068	0.906875
dacC	0.215397	6.77317	0.247659	0.624215	0.906875
yieE	-0.126043	5.03191	0.247395	0.624398	0.906875
pgsA	-0.0927893	6.95245	0.247369	0.624417	0.906875
gpmB	0.0668699	6.40784	0.245585	0.625662	0.908093
btsT	0.349462	9.44295	0.245186	0.62594	0.908093
eutP	0.195315	0.60852	0.244357	0.626522	0.908439
tdcA	0.171572	0.923804	0.242782	0.627629	0.909105
ackA	0.134841	8.8264	0.242728	0.627667	0.909105
yadI	0.0988382	3.73291	0.240798	0.629029	0.909577
garK	0.082124	5.16042	0.240733	0.629075	0.909577
dcuR	0.141174	4.83048	0.240297	0.629384	0.909577
ftsL	0.0634112	6.30343	0.239578	0.629894	0.909577
rutF	-0.23537	0.784739	0.239303	0.63009	0.909577
rplI	-0.123753	10.2522	0.238689	0.630526	0.909577
argB	-0.0967012	5.10255	0.238461	0.630689	0.909577
dapA	0.0405971	10.4553	0.238395	0.630736	0.909577
iscR	0.112462	7.24713	0.236901	0.631802	0.910614
kdgR	-0.283642	7.32203	0.236426	0.632142	0.910614
yigL	0.12249	7.03351	0.234656	0.633413	0.911195
folB	-0.106267	4.64265	0.234569	0.633475	0.911195
osmE	-0.152841	7.1427	0.23443	0.633576	0.911195
hexR	0.110532	5.17462	0.233532	0.634223	0.911631
yjaH	-0.0905791	6.3934	0.231707	0.635543	0.912213
uvrY	0.0601504	8.71801	0.231389	0.635774	0.912213
sdhB	0.136089	10.503	0.230865	0.636154	0.912213
rlpA	-0.063592	8.37542	0.230635	0.636321	0.912213
pth	-0.0621607	6.46432	0.230598	0.636348	0.912213
mnmA	0.0894125	8.31527	0.230081	0.636725	0.91226
speD	-0.191366	8.02215	0.228111	0.638163	0.913827
narX	-0.0825734	6.9345	0.22734	0.638728	0.914143
aaeA	-0.0806655	4.07586	0.226797	0.639127	0.91422
hprR	-0.121152	5.88115	0.225807	0.639855	0.914768
yegW	-0.105806	5.20395	0.224266	0.640993	0.914975
iadA	0.0986917	7.72714	0.224154	0.641076	0.914975
fsr	-0.142835	4.64403	0.223921	0.641248	0.914975
yfbV	0.0652421	5.99147	0.222547	0.642268	0.914975
mtgA	-0.0579153	6.50006	0.222455	0.642336	0.914975
hisC	-0.189922	7.01276	0.222368	0.642401	0.914975
fklB	-0.0633231	8.33623	0.222325	0.642433	0.914975
speE	-0.156134	8.75551	0.221887	0.642759	0.914975
sucC	0.106278	11.4593	0.220283	0.643956	0.915885
ydjF	-0.0902258	4.28835	0.219907	0.644238	0.915885
yebE	0.22691	5.02002	0.219643	0.644435	0.915885
groS	-0.133977	8.86543	0.218834	0.645043	0.91595
sufE	-0.107366	3.98744	0.218064	0.645621	0.91595
rraB	-0.0948121	8.33773	0.217428	0.646101	0.91595
epmA	0.110132	6.32968	0.217278	0.646214	0.91595
nadR	-0.0580798	8.27805	0.216362	0.646906	0.91595
yidF	-0.130367	4.00396	0.216313	0.646943	0.91595
sspA	0.0548176	8.98799	0.216156	0.647062	0.91595
ydcU	0.189025	2.79265	0.215915	0.647244	0.91595
yddG	-0.147635	4.00484	0.213275	0.649251	0.917117
usg	0.0723944	8.00203	0.212226	0.650053	0.917117
yjeM	0.138703	4.31021	0.212053	0.650185	0.917117
otsB	-0.188615	5.18792	0.212035	0.650199	0.917117
rapA	-0.105575	9.10819	0.21162	0.650517	0.917117
rluA	-0.0912373	6.39249	0.211427	0.650665	0.917117
ompA	-0.12849	12.3472	0.211241	0.650808	0.917117
csdA	0.0581761	7.90949	0.211206	0.650835	0.917117
cusB	-0.358629	5.15539	0.210094	0.651689	0.917702
yfdX	-0.158968	1.79643	0.208632	0.652818	0.917702
carA	0.10716	10.2222	0.20828	0.65309	0.917702
ygfT	-0.0898208	4.2085	0.207023	0.654065	0.917702
yciH	-0.111053	5.55767	0.206782	0.654252	0.917702
fldB	-0.0769617	6.52699	0.20668	0.654332	0.917702
yafC	-0.100037	4.5067	0.206445	0.654514	0.917702
hofM	-0.111856	2.86627	0.206244	0.654671	0.917702
ispA	0.0681839	7.9825	0.205838	0.654988	0.917702
creA	-0.0730707	6.05058	0.205317	0.655394	0.917702
cpdA	0.0442239	8.30522	0.204582	0.655969	0.917702
yaiI	0.104143	5.50457	0.203986	0.656436	0.917702
dedD	-0.0564244	7.77691	0.203852	0.656541	0.917702
yniB	-0.0604666	6.02735	0.203677	0.656678	0.917702
ebgC	0.167335	-0.690583	0.203603	0.656736	0.917702
ydhV	0.126531	3.3046	0.203538	0.656787	0.917702
fxsA	0.132436	3.88889	0.202532	0.657578	0.918065
csiR	-0.0986699	4.19009	0.202327	0.657739	0.918065
rplB	-0.0885824	13.1418	0.201282	0.658564	0.91814
yhgF	-0.0949831	9.36274	0.201213	0.658619	0.91814
skp	0.0418732	9.87345	0.200889	0.658875	0.91814
rplP	-0.0927608	12.0174	0.19982	0.659722	0.91814
glgA	-0.0878713	8.56955	0.199703	0.659815	0.91814
preT	0.210382	3.42651	0.199425	0.660036	0.91814
infB	-0.0875544	12.314	0.199198	0.660216	0.91814
yjbF	-0.176728	1.16283	0.198444	0.660816	0.918493
rpsG	-0.090818	11.8677	0.195754	0.66297	0.920126
rplU	-0.0774603	11.0798	0.195683	0.663027	0.920126
dhaR	-0.0550135	5.84277	0.194835	0.66371	0.920126
hycG	0.10268	3.44089	0.194666	0.663845	0.920126
yicC	-0.07483	8.58536	0.193913	0.664454	0.920126
yaaA	-0.104127	6.31724	0.193465	0.664816	0.920126
pepN	-0.0505206	9.76239	0.193203	0.665029	0.920126
hdeD	0.385142	6.45023	0.193072	0.665134	0.920126
gltA	-0.0989425	9.97828	0.192574	0.665539	0.920126
rlmF	0.146248	5.35457	0.192014	0.665993	0.920126
ybdZ	-0.266798	3.47361	0.191789	0.666176	0.920126
rdgC	-0.0931339	7.27033	0.191724	0.666229	0.920126
mak	0.128488	6.3643	0.191209	0.666649	0.920126
bcp	0.093543	8.47176	0.19048	0.667243	0.920126
secM	0.0706934	8.08905	0.190076	0.667574	0.920126
xerC	-0.0841205	7.88514	0.189126	0.668352	0.920126
yjbG	-0.153897	1.04415	0.189	0.668456	0.920126
ccmE	0.0514484	4.70822	0.188139	0.669164	0.920126
gph	-0.0659849	8.45458	0.188074	0.669217	0.920126
yhjV	0.137805	4.69077	0.187897	0.669363	0.920126
yecF	-0.107673	4.79167	0.187428	0.669749	0.920126
ccp	-0.0922954	4.30643	0.186934	0.670157	0.920126
murD	0.055998	9.3543	0.1867	0.670351	0.920126
pabA	-0.0673178	5.28304	0.186651	0.670391	0.920126
rhaD	0.0834426	1.28708	0.186003	0.670928	0.920126
yceD	-0.0848402	11.5242	0.18569	0.671187	0.920126
sseB	0.108007	7.61566	0.185335	0.671482	0.920126
nanK	0.112166	4.83058	0.184567	0.67212	0.920126
purH	0.180388	10.903	0.184498	0.672178	0.920126
zntA	-0.215877	9.69583	0.184084	0.672523	0.920126
yghB	0.0718612	6.18097	0.183662	0.672875	0.920126
slyX	-0.214085	2.8823	0.182128	0.67416	0.920126
typA	-0.0532432	11.9722	0.181641	0.674569	0.920126
ydhY	0.186589	1.34074	0.181042	0.675072	0.920126
lysS	-0.151304	9.25096	0.180518	0.675514	0.920126
ispG	0.0375266	9.29138	0.180048	0.675911	0.920126
ppnN	0.0736455	6.89476	0.179813	0.67611	0.920126
pspC	0.0765253	3.07851	0.179795	0.676125	0.920126
fepG	0.162959	6.2759	0.179776	0.676141	0.920126
emrY	-0.156583	2.17221	0.179476	0.676395	0.920126
glmU	-0.0885389	11.0666	0.178982	0.676814	0.920126
ybeL	-0.170854	5.95997	0.17832	0.677375	0.920126
cdgI	0.134615	1.5774	0.178118	0.677547	0.920126
frwD	0.116869	1.27389	0.178073	0.677585	0.920126
mtlD	-0.0715247	7.50639	0.178051	0.677604	0.920126
lapA	-0.0556456	5.30844	0.17694	0.678551	0.920845
mscS	-0.134027	9.20403	0.176214	0.679171	0.920845
sodC	0.123479	3.89392	0.17621	0.679175	0.920845
waaH	-0.154775	5.23848	0.175127	0.680103	0.921321
fkpB	0.0596796	7.36333	0.174615	0.680543	0.921321
ispE	0.0789268	7.21251	0.174586	0.680568	0.921321
clpP	-0.0467457	8.58758	0.17411	0.680978	0.92135
gapA	0.114009	10.6738	0.173057	0.681887	0.92135
efeB	-0.189063	10.9251	0.173	0.681937	0.92135
rhaR	-0.179832	2.94	0.172817	0.682095	0.92135
grxD	-0.0537768	8.38332	0.172549	0.682327	0.92135
atpH	0.0706066	10.7227	0.172038	0.682771	0.92148
dppA	-0.176025	7.69164	0.169877	0.684653	0.921632
truD	0.0377522	9.05899	0.169818	0.684705	0.921632
ydgT	0.0980321	3.43673	0.169078	0.685353	0.921632
ygjV	-0.0655248	3.09599	0.168629	0.685747	0.921632
bacA	-0.075495	6.81497	0.168476	0.685882	0.921632
tsf	-0.0931239	11.7306	0.168343	0.685999	0.921632
tqsA	0.0907275	3.48885	0.168118	0.686197	0.921632
decR	-0.0677196	4.84264	0.168038	0.686267	0.921632
ycbJ	-0.0845876	4.47707	0.168024	0.686279	0.921632
caiA	-0.0595134	5.58789	0.166573	0.687559	0.921632
csgD	-0.144389	1.59679	0.165528	0.688485	0.921632
ribA	-0.0660667	6.69239	0.165376	0.68862	0.921632
nusA	-0.0655883	11.1463	0.165313	0.688676	0.921632
ansP	-0.117265	5.24406	0.164983	0.68897	0.921632
pgl	-0.117424	8.56792	0.164835	0.689102	0.921632
ylbF	-0.0668511	1.66863	0.164687	0.689233	0.921632
menE	-0.0629658	7.9319	0.16375	0.690069	0.921632
yhiD	0.33164	5.12423	0.16352	0.690275	0.921632
sbcC	-0.143464	8.41946	0.163396	0.690386	0.921632
evgA	-0.15335	6.4192	0.163195	0.690566	0.921632
macA	0.0848642	6.06132	0.163161	0.690596	0.921632
glgX	-0.0895393	8.57377	0.163103	0.690648	0.921632
hybA	-0.0918933	5.5211	0.162848	0.690876	0.921632
ydhQ	0.106593	7.66612	0.162234	0.691428	0.921904
hybC	0.0682139	7.1316	0.161307	0.692262	0.922535
emrA	-0.134713	7.30984	0.160935	0.692597	0.922535
yphA	0.149933	3.35583	0.15993	0.693507	0.923283
nepI	-0.131137	6.79777	0.159103	0.694256	0.923817
cusC	-0.377429	4.80673	0.158464	0.694838	0.924127
potB	-0.0936147	7.0562	0.158027	0.695237	0.924195
dhaL	0.120735	5.94724	0.156832	0.696329	0.925182
msrC	-0.0704315	8.29335	0.156312	0.696806	0.925353
rpoZ	-0.0477209	7.84146	0.155326	0.697713	0.925858
yeeX	-0.120365	7.86803	0.15514	0.697885	0.925858
[truncated: 653 more rows]
