# Supplementary material for: The distinct transcriptome of virulence-associated phylogenetic group B2 Escherichia coli
Source: Microbiol Spectr. 2023 Sep 19;11(5):e02085-23. doi: 10.1128/spectrum.02085-23 (PMC10580932; doi:10.1128/spectrum.02085-23)
Supplement: Table S3 — Differentially expressed genes between pathogenic and nonpathogenic strains of AD cluster strains. [file spectrum.02085-23-s0005.xlsx]

## Sheet: DEG.ADUvsADN
genes	logFC	logCPM	F	PValue	FDR
rpmG	-3.11268	3.6629	13.6377	0.00355964	0.917307
ygeV	1.05453	5.09293	12.8921	0.00425593	0.917307
potG	1.10415	6.17082	11.8075	0.00558134	0.917307
glnH	1.05834	8.88582	11.573	0.00592948	0.917307
tyrP	-1.29395	6.5886	11.314	0.00634424	0.917307
ispE	-0.883005	7.91886	11.0098	0.00687655	0.917307
appA	0.882493	5.29445	10.9942	0.00690521	0.917307
hpf	0.930318	7.64469	10.492	0.00791028	0.917307
gadC	2.55208	6.82338	9.86522	0.00942023	0.917307
asnC	1.00288	2.8289	9.77308	0.00967015	0.917307
mtr	-0.961903	6.09345	9.19674	0.0114259	0.917307
ybaT	1.46172	7.00586	8.97003	0.0122193	0.917307
nrdA	0.955784	8.08787	8.78857	0.0129021	0.917307
raiA	1.44134	6.79949	8.75666	0.0130269	0.917307
yjjV	0.786961	6.455	8.67987	0.013333	0.917307
zraP	5.90481	6.14238	8.54484	0.0138924	0.917307
hdeD	1.84115	7.09044	8.54043	0.0139111	0.917307
xseA	0.64848	8.12869	8.29614	0.0149979	0.917307
rimK	-0.768237	7.14617	8.28558	0.0150471	0.917307
malK	-3.3739	2.13119	8.27511	0.0150961	0.917307
argO	-0.639111	5.62424	8.2694	0.0151229	0.917307
hchA	1.43038	8.24423	8.22394	0.0153383	0.917307
mlaA	-0.487283	8.46667	8.13122	0.0157892	0.917307
glsA	1.69776	6.7553	8.06456	0.0161232	0.917307
iadA	-0.862983	6.91364	7.97338	0.0165938	0.917307
proW	-2.00836	5.33543	7.96345	0.016646	0.917307
emtA	-0.586143	6.86618	7.84063	0.0173087	0.917307
gadW	1.37917	6.80923	7.80755	0.0174925	0.917307
glnP	0.986899	7.10369	7.8013	0.0175275	0.917307
gltS	-0.72999	8.00047	7.73858	0.0178834	0.917307
proV	-2.2789	5.92492	7.68235	0.0182098	0.917307
cobC	0.758396	5.99853	7.38525	0.020058	0.917307
bssS	-0.630915	8.17038	7.30244	0.0206127	0.917307
thiH	0.916659	6.28239	7.2588	0.0209124	0.917307
malE	-2.95597	4.68206	7.21977	0.0211848	0.917307
yqcA	0.620565	6.07295	7.16434	0.0215792	0.917307
satP	-0.951239	5.42948	7.0523	0.0224034	0.917307
degQ	0.609411	7.95248	6.94079	0.0232616	0.917307
yaeH	0.809368	7.16252	6.70953	0.0251706	0.917307
recX	-1.23221	3.42388	6.65748	0.0256259	0.917307
dctR	1.76855	1.69002	6.64818	0.0257083	0.917307
hns	-0.627167	11.8898	6.57966	0.0263252	0.917307
potH	1.08066	4.92429	6.56959	0.0264173	0.917307
phoH	1.36381	9.70049	6.55875	0.026517	0.917307
gntR	0.622338	7.52045	6.5466	0.0266292	0.917307
cycA	-0.454839	8.14207	6.5381	0.026708	0.917307
ulaA	-0.953841	2.75541	6.50379	0.0270292	0.917307
tcdA	-1.0616	6.56095	6.4721	0.0273298	0.917307
phoP	0.710134	9.61656	6.39586	0.02807	0.917307
azoR	1.12891	4.19354	6.34376	0.0285897	0.917307
ccmD	0.902863	1.05448	6.28662	0.0291731	0.917307
uspE	0.782136	8.76281	6.22356	0.0298336	0.917307
hscB	-0.691549	8.46858	6.22076	0.0298633	0.917307
leuO	-0.897487	2.66398	6.1752	0.0303523	0.917307
rsmC	-0.578288	7.43472	6.14582	0.0306727	0.917307
trpA	0.786795	5.79753	6.11905	0.0309683	0.917307
mdtA	-1.08449	5.02468	6.11029	0.0310657	0.917307
rbsD	1.69755	5.00514	6.01628	0.0321351	0.917307
yheV	1.00135	4.40358	6.00689	0.0322444	0.917307
phoQ	0.530991	10.2529	5.97572	0.0326103	0.917307
cusC	-2.0766	3.66996	5.92447	0.0332227	0.917307
thiI	-0.84609	7.32496	5.92144	0.0332594	0.917307
qorB	-1.42453	5.07747	5.87987	0.033767	0.917307
mtlR	-0.657345	6.20512	5.87366	0.0338437	0.917307
secG	-1.69519	10.6483	5.84139	0.0342453	0.917307
nuoM	0.807108	9.70707	5.66765	0.0365095	0.917307
betB	-1.01376	9.48699	5.5992	0.0374509	0.917307
yeiR	-0.457954	6.77088	5.58233	0.0376874	0.917307
nuoK	0.770912	6.98691	5.58001	0.03772	0.917307
gadE	2.52423	3.91593	5.53756	0.0383238	0.917307
ybhH	-1.24182	2.3354	5.49606	0.0389253	0.917307
yijF	-0.8755	1.90717	5.47707	0.0392045	0.917307
nrdB	0.792708	8.16688	5.46489	0.0393846	0.917307
rhtA	-1.10998	3.87091	5.3776	0.0407064	0.917307
glnE	0.67674	9.16409	5.36307	0.0409316	0.917307
yhiD	1.70847	5.08786	5.32894	0.0414665	0.917307
cdsA	-0.630461	8.09339	5.28635	0.0421459	0.917307
araE	-0.645989	5.3384	5.25093	0.0427213	0.917307
uhpA	-1.25564	6.42465	5.24745	0.0427782	0.917307
cusB	-1.17929	3.63094	5.21177	0.0433683	0.917307
hdeB	2.00008	8.08574	5.19251	0.0436911	0.917307
nuoN	0.877523	9.7599	5.17194	0.0440388	0.917307
group_6614	0.74068	9.3055	5.15899	0.0442595	0.917307
ldtA	0.773328	6.83426	5.14903	0.0444302	0.917307
dhaK	1.68247	8.09526	5.10373	0.0452165	0.917307
kdpE	0.733466	4.37543	5.05526	0.0460766	0.917307
betT	-1.02635	8.13252	5.05176	0.0461393	0.917307
yceI	1.45226	6.96682	4.97747	0.0474988	0.917307
tdh	0.539179	10.1937	4.97281	0.0475856	0.917307
mocA	1.39664	2.51031	4.92054	0.0485734	0.917307
pntB	0.473022	9.2101	4.9027	0.0489163	0.917307
yciA	-0.645105	6.34352	4.88068	0.0493435	0.917307
rimL	0.771158	4.66722	4.87524	0.0494497	0.917307
ydgJ	0.604038	8.04103	4.8605	0.049739	0.917307
ydiH	1.47425	0.994203	4.86037	0.0497415	0.917307
appC	1.21593	5.62747	4.8584	0.0497803	0.917307
srlD	1.88228	5.65447	4.85768	0.0497945	0.917307
corA	-0.704539	10.7283	4.85526	0.0498423	0.917307

## Sheet: ADUvsADN.GSEA.GOBP
ID	Description	setSize	enrichmentScore	NES	pvalue	p.adjust	qvalues	rank	leading_edge	core_enrichment
GO:0070925	organelle assembly	71	-0.69488	-2.63608	1e-10	8.45556e-09	6.79532e-09	439	tags=59%, list=16%, signal=51%	flhD/ybjN/rpsQ/rhlE/fliK/fliR/rpsH/rpmB/rpmC/deaD/rplX/rpsS/rplP/rplB/rpsN/rpsK/rpmA/rplV/rpsE/rpsC/rplQ/rplD/rplE/rplW/rplC/rpsD/rpsA/rpmD/rplT/rpsT/rpsB/rplF/rpmF/flhA/rpsP/rplS/flgJ/rimM/rplY/fliG/flgA/rpmG
GO:0140694	non-membrane-bounded organelle assembly	71	-0.69488	-2.63608	1e-10	8.45556e-09	6.79532e-09	439	tags=59%, list=16%, signal=51%	flhD/ybjN/rpsQ/rhlE/fliK/fliR/rpsH/rpmB/rpmC/deaD/rplX/rpsS/rplP/rplB/rpsN/rpsK/rpmA/rplV/rpsE/rpsC/rplQ/rplD/rplE/rplW/rplC/rpsD/rpsA/rpmD/rplT/rpsT/rpsB/rplF/rpmF/flhA/rpsP/rplS/flgJ/rimM/rplY/fliG/flgA/rpmG
GO:0042255	ribosome assembly	52	-0.730304	-2.6077	1e-10	8.45556e-09	6.79532e-09	412	tags=65%, list=15%, signal=57%	rpsQ/rhlE/rpsH/rpmB/rpmC/deaD/rplX/rpsS/rplP/rplB/rpsN/rpsK/rpmA/rplV/rpsE/rpsC/rplQ/rplD/rplE/rplW/rplC/rpsD/rpsA/rpmD/rplT/rpsT/rpsB/rplF/rpmF/rpsP/rplS/rimM/rplY/rpmG
GO:0006996	organelle organization	112	-0.625986	-2.59032	1e-10	8.45556e-09	6.79532e-09	640	tags=55%, list=23%, signal=44%	ruvA/der/yhbY/frdC/rpsU/flhC/hupB/rplK/rplA/rpsG/yfbV/recQ/flhD/fusA/ybjN/rpsQ/rhlE/fliK/fliR/rpsH/rpmB/rpmC/rep/deaD/rplX/rpsS/rplP/rplB/rpsN/rpsK/rpmA/rplV/rpsE/rpsC/fliO/rplQ/infC/rplD/rplE/rplW/rplC/rpsD/rpsA/rpmD/rplT/maoP/rpsT/rpsB/rplF/rpmF/flhA/rpsP/rplS/flgJ/rimM/rplY/fliG/fliJ/flgD/fliH/flgA/rpmG
GO:0022618	ribonucleoprotein complex assembly	47	-0.738163	-2.56973	1e-10	8.45556e-09	6.79532e-09	341	tags=83%, list=12%, signal=74%	der/yhbY/rpsU/rplK/rplA/rpsG/yciH/rpsQ/rpsH/rpmB/rpmC/deaD/rplX/rpsS/rplP/rplB/rpsN/rpsK/rpmA/rplV/rpsE/rpsC/rplQ/rplE/rplW/rplC/rpsD/rpsA/rpmD/rplT/rpsT/rpsB/rplF/rpmF/rpsP/rplS/rimM/rplY/rpmG
GO:0071826	ribonucleoprotein complex subunit organization	47	-0.738163	-2.56973	1e-10	8.45556e-09	6.79532e-09	341	tags=83%, list=12%, signal=74%	der/yhbY/rpsU/rplK/rplA/rpsG/yciH/rpsQ/rpsH/rpmB/rpmC/deaD/rplX/rpsS/rplP/rplB/rpsN/rpsK/rpmA/rplV/rpsE/rpsC/rplQ/rplE/rplW/rplC/rpsD/rpsA/rpmD/rplT/rpsT/rpsB/rplF/rpmF/rpsP/rplS/rimM/rplY/rpmG
GO:0022613	ribonucleoprotein complex biogenesis	97	-0.625976	-2.52037	1e-10	8.45556e-09	6.79532e-09	750	tags=64%, list=27%, signal=48%	rluD/rsfS/rluB/rlmC/nusA/rlmE/rlmI/rsmE/rlmM/rplJ/der/yhbY/nusG/rpsU/rlmA/rplK/rplA/rpsG/rlmG/yciH/rpsQ/rhlE/rbfA/rlmN/rpsH/rpmB/rpmC/rsmF/deaD/rplX/rpsS/rplP/rplB/rpsN/rpsK/rpmA/rplV/rpsE/rpsC/rplQ/rplD/rsmC/rplE/rplW/rplC/rpsD/rpsA/rpsJ/rpmD/rplT/yceD/rpsT/rpsB/rplF/rpmF/rlmF/rpsP/suhB/rplS/rimM/rplY/rpmG
GO:0042254	ribosome biogenesis	96	-0.624513	-2.51704	1e-10	8.45556e-09	6.79532e-09	750	tags=64%, list=27%, signal=48%	rluD/rsfS/rluB/rlmC/nusA/rlmE/rlmI/rsmE/rlmM/rplJ/der/yhbY/nusG/rpsU/rlmA/rplK/rplA/rpsG/rlmG/rpsQ/rhlE/rbfA/rlmN/rpsH/rpmB/rpmC/rsmF/deaD/rplX/rpsS/rplP/rplB/rpsN/rpsK/rpmA/rplV/rpsE/rpsC/rplQ/rplD/rsmC/rplE/rplW/rplC/rpsD/rpsA/rpsJ/rpmD/rplT/yceD/rpsT/rpsB/rplF/rpmF/rlmF/rpsP/suhB/rplS/rimM/rplY/rpmG
GO:0006412	translation	120	-0.583503	-2.44153	1e-10	8.45556e-09	6.79532e-09	564	tags=54%, list=21%, signal=45%	rpmE/rplK/rplA/rpsG/pth/accD/asnS/rpsL/ibpA/yciH/fusA/efp/valS/argS/rpsQ/cysS/rpsH/rpmB/rpmC/rpsM/deaD/rplX/rpsS/rplP/rplB/rpsN/rpsK/rplU/rpmA/rplV/rplN/rpsE/prfC/rpsC/rplQ/infC/rplD/rplE/rplW/rplC/rplI/rpsD/rpsA/rpmI/rpsJ/rpmD/rplR/rplM/rplT/hns/rpsR/rfaH/rpsT/rpsB/rplF/rpmF/rplO/rpsF/epmA/yeiP/rpsP/rimK/rplS/rplY/rpmG
GO:0043043	peptide biosynthetic process	131	-0.526315	-2.2428	3.31203e-09	2.52046e-07	2.02557e-07	564	tags=50%, list=21%, signal=42%	rpmE/rplK/rplA/rpsG/pth/accD/asnS/rpsL/ibpA/yciH/fusA/efp/valS/argS/rpsQ/cysS/rpsH/rpmB/rpmC/rpsM/deaD/rplX/rpsS/rplP/rplB/rpsN/rpsK/rplU/rpmA/rplV/rplN/rpsE/prfC/rpsC/rplQ/infC/rplD/rplE/rplW/rplC/rplI/entC/rpsD/rpsA/rpmI/rpsJ/rpmD/rplR/rplM/rplT/hns/rpsR/rfaH/rpsT/rpsB/rplF/rpmF/rplO/rpsF/epmA/yeiP/rpsP/rimK/rplS/rplY/rpmG
GO:0071840	cellular component organization or biogenesis	362	-0.373277	-1.78824	4.87585e-08	3.3732e-06	2.71088e-06	453	tags=26%, list=17%, signal=25%	csdA/yciH/cysM/flhD/bamA/fusA/thrA/ybjN/cspA/rpsQ/msbA/btsS/rhlE/mltF/fliK/rbfA/fliR/rlmN/zapC/mrcA/rpsH/prs/mlaA/rpmB/rpmC/rep/rsmF/deaD/csgG/rplX/rpsS/rplP/mepS/rplB/rpsN/rpsK/rpmA/rplV/yehD/rpsE/ydiF/prfC/rpsC/fliO/rplQ/infC/rplD/mepM/rsmC/emtA/rplE/rplW/rplC/nrfE/tdcB/secY/csgE/rpsD/rpsA/nfuA/rpsJ/rpmD/rplT/yceD/iscS/rfaH/maoP/csgF/rpsT/iscA/rpsB/rplF/rpmF/hscB/torD/iscU/sulA/flhA/rlmF/rpsP/s…
GO:0000027	ribosomal large subunit assembly	25	-0.779356	-2.3239	8.0707e-08	4.68193e-06	3.76264e-06	318	tags=72%, list=12%, signal=64%	rpmB/rpmC/deaD/rplX/rplP/rplB/rpmA/rplQ/rplE/rplW/rplC/rpmD/rplT/rplF/rpmF/rplS/rplY/rpmG
GO:0042273	ribosomal large subunit biogenesis	25	-0.779356	-2.3239	8.0707e-08	4.68193e-06	3.76264e-06	318	tags=72%, list=12%, signal=64%	rpmB/rpmC/deaD/rplX/rplP/rplB/rpmA/rplQ/rplE/rplW/rplC/rpmD/rplT/rplF/rpmF/rplS/rplY/rpmG
GO:0016043	cellular component organization	320	-0.38664	-1.82902	8.61327e-08	4.68193e-06	3.76264e-06	453	tags=28%, list=17%, signal=26%	csdA/yciH/cysM/flhD/bamA/fusA/thrA/ybjN/cspA/rpsQ/msbA/btsS/rhlE/mltF/fliK/fliR/zapC/mrcA/rpsH/prs/mlaA/rpmB/rpmC/rep/deaD/csgG/rplX/rpsS/rplP/mepS/rplB/rpsN/rpsK/rpmA/rplV/yehD/rpsE/ydiF/prfC/rpsC/fliO/rplQ/infC/rplD/mepM/emtA/rplE/rplW/rplC/nrfE/tdcB/secY/csgE/rpsD/rpsA/nfuA/rpsJ/rpmD/rplT/iscS/rfaH/maoP/csgF/rpsT/iscA/rpsB/rplF/rpmF/hscB/torD/iscU/sulA/flhA/rpsP/suhB/rplS/flgJ/rimM/mltD/rplY/f…
GO:0006928	movement of cell or subcellular component	53	-0.645596	-2.3083	1.06236e-07	4.7556e-06	3.82185e-06	303	tags=42%, list=11%, signal=38%	ycgR/plaP/fliL/cheZ/fliO/cheY/fliM/flgJ/flgI/flgE/fliG/fliJ/flgD/flgC/flgB/flgH/flgF/fliH/fliE/flgG/flgA/malE
GO:0048870	cell motility	53	-0.645596	-2.3083	1.06236e-07	4.7556e-06	3.82185e-06	303	tags=42%, list=11%, signal=38%	ycgR/plaP/fliL/cheZ/fliO/cheY/fliM/flgJ/flgI/flgE/fliG/fliJ/flgD/flgC/flgB/flgH/flgF/fliH/fliE/flgG/flgA/malE
GO:0051674	localization of cell	53	-0.645596	-2.3083	1.06236e-07	4.7556e-06	3.82185e-06	303	tags=42%, list=11%, signal=38%	ycgR/plaP/fliL/cheZ/fliO/cheY/fliM/flgJ/flgI/flgE/fliG/fliJ/flgD/flgC/flgB/flgH/flgF/fliH/fliE/flgG/flgA/malE
GO:0034645	cellular macromolecule biosynthetic process	208	-0.428235	-1.93174	1.39335e-07	5.89077e-06	4.73413e-06	570	tags=38%, list=21%, signal=33%	lgt/rpmE/yhbX/lpxK/rplK/rplA/rpsG/kdsA/pth/accD/asnS/rpsL/ibpA/yciH/fusA/efp/valS/argS/rpsQ/cysS/lpxM/yhjR/mrcA/rpsH/rpmB/rpmC/rpsM/opgE/deaD/rplX/rpsS/rplP/mepS/glmS/rplB/rpsN/rpsK/rplU/rpmA/rplV/rplN/rpsE/prfC/rpsC/rplQ/infC/rplD/mepM/rplE/rplW/rplC/rplI/opgB/rpsD/rpsA/rpmI/rpsJ/rpmD/rplR/rplM/rplT/hns/rpsR/lpxL/rfaH/rpsT/rpsB/rplF/rpmF/rplO/rpsF/epmA/yeiP/rpsP/rimK/rplS/rplY/cusC/rpmG
GO:0040011	locomotion	62	-0.608083	-2.25612	2.42345e-07	9.70654e-06	7.80068e-06	303	tags=37%, list=11%, signal=34%	ycgR/plaP/fliL/cheZ/fliO/cheY/fliM/cheW/flgJ/flgI/flgE/fliG/fliJ/flgD/flgC/flgB/flgH/flgF/fliH/fliE/flgG/flgA/malE
GO:0043604	amide biosynthetic process	162	-0.459314	-1.99875	3.48076e-07	1.32443e-05	1.06438e-05	475	tags=43%, list=17%, signal=38%	rpsU/pabA/rpmE/rplK/rplA/rpsG/pth/accD/asnS/acs/rpsL/ibpA/yciH/fusA/efp/valS/argS/rpsQ/cysS/folA/rpsH/rpmB/rpmC/rpsM/deaD/rplX/rpsS/rplP/rplB/rpsN/rpsK/rplU/rpmA/rplV/rplN/rpsE/prfC/rpsC/rplQ/infC/rplD/rplE/rplW/rplC/rplI/entC/rpsD/rpsA/rpmI/rpsJ/rpmD/rplR/rplM/rplT/hns/rpsR/rfaH/rpsT/rpsB/rplF/rpmF/rplO/rpsF/epmA/yeiP/rpsP/rimK/rplS/rplY/rpmG
GO:0006518	peptide metabolic process	148	-0.465649	-2.00748	6.68883e-07	2.4239e-05	1.94797e-05	589	tags=46%, list=22%, signal=38%	lepB/rpsU/rpmE/rplK/rplA/rpsG/pth/accD/asnS/rpsL/ibpA/yciH/fusA/efp/valS/argS/rpsQ/cysS/rpsH/rpmB/rpmC/rpsM/deaD/rplX/rpsS/rplP/rplB/rpsN/rpsK/rplU/rpmA/rplV/rplN/rpsE/prfC/rpsC/rplQ/infC/rplD/rplE/rplW/rplC/rplI/entC/rpsD/rpsA/rpmI/rpsJ/rpmD/rplR/rplM/rplT/hns/rpsR/rfaH/rpsT/rpsB/rplF/rpmF/rplO/rpsF/epmA/yeiP/rpsP/rimK/rplS/rplY/rpmG
GO:0001539	cilium or flagellum-dependent cell motility	48	-0.633593	-2.2232	1.01219e-06	3.34904e-05	2.69147e-05	303	tags=42%, list=11%, signal=38%	ycgR/fliL/cheZ/fliO/cheY/fliM/flgJ/flgI/flgE/fliG/fliJ/flgD/flgC/flgB/flgH/flgF/fliH/fliE/flgG/flgA
GO:0097588	archaeal or bacterial-type flagellum-dependent cell motility	48	-0.633593	-2.2232	1.01219e-06	3.34904e-05	2.69147e-05	303	tags=42%, list=11%, signal=38%	ycgR/fliL/cheZ/fliO/cheY/fliM/flgJ/flgI/flgE/fliG/fliJ/flgD/flgC/flgB/flgH/flgF/fliH/fliE/flgG/flgA
GO:0071973	bacterial-type flagellum-dependent cell motility	47	-0.627891	-2.18585	1.56453e-06	4.96086e-05	3.9868e-05	303	tags=40%, list=11%, signal=37%	ycgR/fliL/cheZ/cheY/fliM/flgJ/flgI/flgE/fliG/fliJ/flgD/flgC/flgB/flgH/flgF/fliH/fliE/flgG/flgA
GO:0010467	gene expression	482	-0.331555	-1.62121	2.09407e-06	6.37436e-05	5.12277e-05	815	tags=42%, list=30%, signal=36%	hscA/fur/rne/aes/rcdB/rho/dnaK/tsf/rbn/mraZ/rluD/pepA/lipA/rsfS/metR/yfhH/torT/erpA/pcnB/aspS/infA/ileS/rluB/rlmC/nusA/pspB/yaiW/rlmE/hha/tsaD/malI/lrhA/rlmI/rsmE/ygaV/tmcA/infB/btsR/iprA/soxS/yfiF/rlmM/dnaJ/gyrA/hprR/ybcJ/lexA/rplJ/cmoA/truB/leuS/yhbY/hybE/comR/caiF/nusG/dcuR/cysB/lepB/rpsU/flhC/rhaS/rlmA/frmR/mntR/hupB/rpmE/nudC/rplK/trmB/rplA/rpsG/ybhD/miaB/yacG/rpoZ/decR/pth/accD/nikR/fadR/me…
GO:0022607	cellular component assembly	185	-0.418861	-1.86246	2.4398e-06	6.96072e-05	5.59399e-05	453	tags=34%, list=17%, signal=30%	csdA/yciH/cysM/flhD/bamA/thrA/ybjN/rpsQ/rhlE/fliK/fliR/zapC/rpsH/prs/rpmB/rpmC/deaD/csgG/rplX/rpsS/rplP/rplB/rpsN/rpsK/rpmA/rplV/rpsE/ydiF/rpsC/rplQ/rplD/rplE/rplW/rplC/nrfE/tdcB/csgE/rpsD/rpsA/nfuA/rpmD/rplT/iscS/csgF/rpsT/iscA/rpsB/rplF/rpmF/hscB/torD/iscU/sulA/flhA/rpsP/rplS/flgJ/rimM/rplY/fliG/flgA/rpmG
GO:0044267	cellular protein metabolic process	264	-0.378221	-1.75954	2.46964e-06	6.96072e-05	5.59399e-05	475	tags=32%, list=17%, signal=29%	asnS/acs/rpsL/ibpA/yjfN/yciH/hcp/fusA/efp/valS/hybD/argS/rpsQ/phoA/cysS/ptsP/btsS/tusA/tig/rpsH/gcvH/torS/rpmB/rpmC/rpsM/deaD/rplX/rpsS/rplP/phoR/glmS/rplB/rpsN/cheZ/rpsK/rplU/rpmA/rplV/rplN/rpsE/prfC/rpsC/rplQ/infC/rplD/rplE/rplW/rplC/rplI/nrfE/rpsD/rpsA/rpmI/rpsJ/rpmD/rplR/rplM/rplT/hns/sixA/rpsR/cheY/rfaH/rpsT/rpsB/rplF/rpmF/rplO/rpsF/epmA/yeiP/phnO/cheW/rpsP/msrQ/rimK/citX/rplS/tcdA/rplY/uhpB…
GO:0043603	cellular amide metabolic process	193	-0.401299	-1.80292	9.62574e-06	0.000261614	0.000210246	589	tags=39%, list=22%, signal=33%	lepB/rpsU/pabA/nanK/rpmE/rplK/rplA/rpsG/pth/accD/asnS/acs/rpsL/ibpA/yciH/fadD/fusA/efp/valS/argS/rpsQ/cysS/folA/rpsH/rpmB/rpmC/rpsM/deaD/rplX/rpsS/rplP/rplB/rpsN/rpsK/agaI/rplU/rpmA/rplV/rplN/rpsE/prfC/rpsC/rplQ/infC/rplD/rplE/rplW/rplC/rplI/entC/rpsD/rpsA/rpmI/rpsJ/rpmD/rplR/rplM/rplT/hns/rpsR/rfaH/yciA/rpsT/rpsB/rplF/rpmF/rplO/rpsF/epmA/yeiP/rpsP/rimK/rplS/nanA/rplY/rpmG
GO:0046034	ATP metabolic process	41	0.645976	2.21011	1.08121e-05	0.000283725	0.000228016	763	tags=78%, list=28%, signal=57%	fbaB/appC/appB/nuoN/glk/nuoM/nuoK/ldhA/adhE/nuoL/cydB/pykF/pfkB/pgk/cydA/eno/tpiA/nuoG/cyoB/cyoC/atpD/cyoD/pfkA/gpmA/atpG/atpA/atpH/atpF/focA/mdh/atpE/cyoA
GO:0009156	ribonucleoside monophosphate biosynthetic process	32	-0.66002	-2.08076	1.44875e-05	0.000364941	0.000293285	455	tags=56%, list=17%, signal=47%	pyrE/pyrF/purK/prs/guaA/purE/pyrB/upp/guaB/apt/purF/purN/purC/carA/purM/purH/purL/purT
GO:0033036	macromolecule localization	105	-0.472861	-1.93214	1.519e-05	0.000364941	0.000293285	512	tags=30%, list=19%, signal=26%	bamE/lptF/yidC/dppB/dppC/emrA/fadD/bamA/mdtB/mdtC/msbA/dppD/fliR/tig/mlaA/csgG/dtpC/secY/csgE/sbmA/csgF/mdtK/lamB/flhA/gspE/mdtA/fliJ/putP/fliH/secG/malE/malK
GO:0043933	protein-containing complex organization	129	-0.445788	-1.88689	1.53457e-05	0.000364941	0.000293285	341	tags=34%, list=12%, signal=31%	rpsH/prs/rpmB/rpmC/deaD/rplX/rpsS/rplP/rplB/rpsN/rpsK/rpmA/rplV/rpsE/ydiF/prfC/rpsC/rplQ/rplD/rplE/rplW/rplC/nrfE/tdcB/rpsD/rpsA/rpsJ/rpmD/rplT/rfaH/rpsT/rpsB/rplF/rpmF/hscB/torD/sulA/rpsP/suhB/rplS/rimM/rplY/cspH/rpmG
GO:0009060	aerobic respiration	49	0.603175	2.15308	1.59846e-05	0.000368613	0.000296237	591	tags=61%, list=22%, signal=49%	appC/appB/nuoN/nuoM/sucD/nuoK/glcB/sucC/gltA/acnA/nuoL/cydB/nuoI/aceA/sucA/fumC/nuoH/prpC/cydA/sdhD/aceB/sdhB/nuoG/cyoB/sdhC/sdhA/cyoC/icd/cyoD/nuoF
GO:0006189	'de novo' IMP biosynthetic process	11	-0.843241	-2.06566	2.13861e-05	0.000474407	0.000381258	356	tags=82%, list=13%, signal=71%	purK/purE/purF/purN/purC/purM/purH/purL/purT
GO:0009124	nucleoside monophosphate biosynthetic process	37	-0.625388	-2.046	2.1819e-05	0.000474407	0.000381258	455	tags=49%, list=17%, signal=41%	pyrE/pyrF/purK/prs/guaA/purE/pyrB/upp/guaB/apt/purF/purN/purC/carA/purM/purH/purL/purT
GO:0009161	ribonucleoside monophosphate metabolic process	33	-0.656368	-2.08869	2.35936e-05	0.000498744	0.000400816	455	tags=55%, list=17%, signal=46%	pyrE/pyrF/purK/prs/guaA/purE/pyrB/upp/guaB/apt/purF/purN/purC/carA/purM/purH/purL/purT
GO:0009123	nucleoside monophosphate metabolic process	42	-0.606824	-2.06985	2.55253e-05	0.000524993	0.000421911	455	tags=45%, list=17%, signal=38%	pyrE/pyrF/purK/prs/guaA/purE/pyrB/upp/guaB/cmk/apt/purF/purN/purC/carA/purM/purH/purL/purT
GO:0044085	cellular component biogenesis	266	-0.355464	-1.65287	2.9106e-05	0.000582887	0.000468438	453	tags=27%, list=17%, signal=25%	csdA/yciH/cysM/flhD/bamA/thrA/ybjN/rpsQ/rhlE/fliK/rbfA/fliR/rlmN/zapC/mrcA/rpsH/prs/rpmB/rpmC/rsmF/deaD/csgG/rplX/rpsS/rplP/rplB/rpsN/rpsK/rpmA/rplV/rpsE/ydiF/rpsC/rplQ/rplD/rsmC/rplE/rplW/rplC/nrfE/tdcB/csgE/rpsD/rpsA/nfuA/rpsJ/rpmD/rplT/yceD/iscS/csgF/rpsT/iscA/rpsB/rplF/rpmF/hscB/torD/iscU/sulA/flhA/rlmF/rpsP/suhB/rplS/flgJ/rimM/rplY/fliG/flgA/rpmG
GO:0009401	phosphoenolpyruvate-dependent sugar phosphotransferase system	33	0.647199	2.10239	4.01335e-05	0.000763539	0.00061362	60	tags=24%, list=2%, signal=24%	srlE/srlB/srlA/gutM/dhaM/manY/manZ/manX
GO:0098704	carbohydrate import across plasma membrane	33	0.647199	2.10239	4.01335e-05	0.000763539	0.00061362	60	tags=24%, list=2%, signal=24%	srlE/srlB/srlA/gutM/dhaM/manY/manZ/manX
GO:0006396	RNA processing	98	-0.467181	-1.87672	4.1986e-05	0.000779301	0.000626286	847	tags=48%, list=31%, signal=34%	tusE/rlhA/pnp/rne/rbn/rluD/pcnB/rluB/rlmC/rlmE/tsaD/rlmI/rsmE/tmcA/yfiF/rlmM/cmoA/truB/yhbY/rlmA/trmB/rplA/miaB/rlmG/rpsL/tsaB/rbfA/csdE/tusA/rnd/rlmN/tusB/yfhL/trmA/rsmF/rpsK/rsmC/mnmG/iscS/dusC/rlmF/dusB/thiI/suhB/rimM/trmD/tcdA
GO:0046040	IMP metabolic process	15	-0.787531	-2.08055	5.38175e-05	0.000952445	0.000765434	356	tags=60%, list=13%, signal=52%	purK/purE/purF/purN/purC/purM/purH/purL/purT
GO:0019538	protein metabolic process	349	-0.329422	-1.57268	5.31167e-05	0.000952445	0.000765434	475	tags=28%, list=17%, signal=26%	asnS/acs/rpsL/ibpA/yjfN/yciH/hcp/fusA/efp/valS/tsaB/hybD/argS/rpsQ/phoA/cysS/ptsP/btsS/tusA/tig/mrcA/rpsH/gcvH/torS/rpmB/rpmC/rpsM/deaD/rplX/rpsS/rplP/mepS/phoR/glmS/rplB/rpsN/cheZ/rpsK/rplU/rpmA/rplV/rplN/rseP/rpsE/prfC/rpsC/rplQ/infC/rplD/mepM/rplE/rplW/rplC/rplI/nrfE/rpsD/rpsA/nfuA/rpmI/rpsJ/rpmD/rplR/rplM/rplT/hns/sixA/rpsR/cheY/rfaH/rpsT/iscA/rpsB/rplF/rpmF/ypdF/hscB/torD/rplO/rpsF/epmA/yeiP…
GO:0006188	IMP biosynthetic process	14	-0.792372	-2.09055	5.67127e-05	0.000980871	0.000788279	356	tags=64%, list=13%, signal=56%	purK/purE/purF/purN/purC/purM/purH/purL/purT
GO:0000028	ribosomal small subunit assembly	21	-0.708931	-2.06137	7.15733e-05	0.00121038	0.000972727	622	tags=76%, list=23%, signal=59%	yhbY/rpsU/rpsG/rpsQ/rpsH/rpsS/rpsN/rpsK/rpsE/rpsC/rpsD/rpsA/rpsT/rpsB/rpsP/rimM
GO:0042274	ribosomal small subunit biogenesis	26	-0.652827	-1.96986	0.000104338	0.00171243	0.0013762	622	tags=65%, list=23%, signal=51%	yhbY/rpsU/rpsG/rpsQ/rbfA/rpsH/rpsS/rpsN/rpsK/rpsE/rpsC/rpsD/rpsA/rpsT/rpsB/rpsP/rimM
GO:0065003	protein-containing complex assembly	109	-0.43315	-1.7822	0.000105761	0.00171243	0.0013762	341	tags=35%, list=12%, signal=32%	rpsH/prs/rpmB/rpmC/deaD/rplX/rpsS/rplP/rplB/rpsN/rpsK/rpmA/rplV/rpsE/ydiF/rpsC/rplQ/rplE/rplW/rplC/nrfE/tdcB/rpsD/rpsA/rpmD/rplT/rpsT/rpsB/rplF/rpmF/hscB/torD/sulA/rpsP/rplS/rimM/rplY/rpmG
GO:0034470	ncRNA processing	93	-0.457475	-1.83027	0.000113152	0.00179393	0.0014417	847	tags=46%, list=31%, signal=33%	tusE/rlhA/rne/rbn/rluD/rluB/rlmC/rlmE/tsaD/rlmI/rsmE/tmcA/rlmM/cmoA/truB/yhbY/rlmA/trmB/rplA/miaB/rlmG/tsaB/rbfA/csdE/tusA/rnd/rlmN/tusB/yfhL/trmA/rsmF/rpsK/rsmC/mnmG/iscS/dusC/rlmF/dusB/thiI/suhB/rimM/trmD/tcdA
GO:0019645	anaerobic electron transport chain	10	-0.843338	-2.00979	0.000116401	0.00180778	0.00145283	196	tags=60%, list=7%, signal=56%	dmsC/torY/nrfA/nrfD/nrfC/nrfB
GO:0009126	purine nucleoside monophosphate metabolic process	22	-0.682105	-1.99524	0.00016147	0.00240939	0.00193631	356	tags=55%, list=13%, signal=48%	purK/guaA/purE/guaB/apt/purF/purN/purC/purM/purH/purL/purT
GO:0009167	purine ribonucleoside monophosphate metabolic process	22	-0.682105	-1.99524	0.00016147	0.00240939	0.00193631	356	tags=55%, list=13%, signal=48%	purK/guaA/purE/guaB/apt/purF/purN/purC/purM/purH/purL/purT
GO:0009432	SOS response	20	-0.701753	-2.00436	0.000196238	0.00273418	0.00219733	649	tags=70%, list=24%, signal=54%	lexA/ruvA/uvrA/polB/recN/recA/recQ/dinI/sulA/rimK/umuC/yebG/umuD/recX
GO:0009127	purine nucleoside monophosphate biosynthetic process	21	-0.686803	-1.99703	0.000193606	0.00273418	0.00219733	356	tags=57%, list=13%, signal=50%	purK/guaA/purE/guaB/apt/purF/purN/purC/purM/purH/purL/purT
GO:0009168	purine ribonucleoside monophosphate biosynthetic process	21	-0.686803	-1.99703	0.000193606	0.00273418	0.00219733	356	tags=57%, list=13%, signal=50%	purK/guaA/purE/guaB/apt/purF/purN/purC/purM/purH/purL/purT
GO:0034660	ncRNA metabolic process	118	-0.428879	-1.79036	0.000197608	0.00273418	0.00219733	850	tags=45%, list=31%, signal=32%	proS/tusE/rlhA/rne/rbn/rluD/aspS/ileS/rluB/rlmC/rlmE/tsaD/rlmI/rsmE/tmcA/rlmM/cmoA/truB/leuS/yhbY/rlmA/nudC/trmB/rplA/miaB/rlmG/asnS/valS/tsaB/argS/cysS/rbfA/csdE/tusA/rnd/rlmN/tusB/yfhL/trmA/rsmF/rpsK/rsmC/mnmG/iscS/dusC/epmA/rlmF/dusB/thiI/suhB/rimM/trmD/tcdA
GO:0044781	bacterial-type flagellum organization	24	-0.664759	-1.9868	0.000246122	0.00334462	0.00268791	439	tags=50%, list=16%, signal=42%	flhD/ybjN/fliK/fliR/fliO/flhA/flgJ/fliG/fliJ/flgD/fliH/flgA
GO:0009059	macromolecule biosynthetic process	470	-0.292345	-1.42872	0.00025624	0.00342103	0.00274932	605	tags=29%, list=22%, signal=28%	caiF/nusG/dnaQ/dcuR/cysB/rpsU/flhC/rhaS/frmR/lgt/mntR/hupB/rpmE/yhbX/lpxK/rplK/rplA/rpsG/ybhD/yacG/rpoZ/decR/kdsA/pth/accD/nikR/fadR/ccmA/metJ/polB/rpoH/purR/torR/asnS/rpsL/ibpA/yciH/flhD/fusA/efp/valS/argS/cspA/rpsQ/cysS/nfeR/lldR/lpxM/fis/ilvY/holD/yhjR/mrcA/rpsH/tdcA/cusR/ydjF/rpmB/rpmC/rcnR/rpsM/opgE/deaD/rplX/rpsS/narP/holE/rplP/mepS/phoR/glmS/rplB/rpsN/rpsK/rplU/rpmA/rplV/rplN/rseP/rpsE/prf…
GO:0098739	import across plasma membrane	51	0.5535	1.9834	0.000323896	0.00424975	0.00341531	60	tags=16%, list=2%, signal=16%	srlE/srlB/srlA/gutM/dhaM/manY/manZ/manX
GO:1903825	organic acid transmembrane transport	58	-0.504012	-1.84271	0.000483663	0.00613446	0.00492997	627	tags=43%, list=23%, signal=34%	adiC/tcyP/btsT/lysO/ygaZ/dauA/metI/dctA/eamB/yddG/leuE/lldP/proP/gltP/proY/proQ/kdgT/metN/argO/gltS/satP/ulaA/mtr/dcuB/tyrP
GO:1905039	carboxylic acid transmembrane transport	58	-0.504012	-1.84271	0.000483663	0.00613446	0.00492997	627	tags=43%, list=23%, signal=34%	adiC/tcyP/btsT/lysO/ygaZ/dauA/metI/dctA/eamB/yddG/leuE/lldP/proP/gltP/proY/proQ/kdgT/metN/argO/gltS/satP/ulaA/mtr/dcuB/tyrP
GO:0046390	ribose phosphate biosynthetic process	54	-0.50439	-1.8159	0.000706897	0.00881883	0.00708727	471	tags=37%, list=17%, signal=31%	acs/pyrE/pyrF/ndk/purK/prs/guaA/purE/pyrB/upp/guaB/apt/purF/purN/purC/carA/purM/purH/purL/purT
GO:0009260	ribonucleotide biosynthetic process	52	-0.510133	-1.82153	0.000817454	0.0100336	0.00806351	471	tags=37%, list=17%, signal=31%	acs/pyrE/pyrF/ndk/purK/guaA/purE/pyrB/upp/guaB/apt/purF/purN/purC/carA/purM/purH/purL/purT
GO:0044282	small molecule catabolic process	183	0.362979	1.58107	0.000927618	0.011205	0.00900495	457	tags=27%, list=17%, signal=24%	srlD/glsA/rbsD/dhaK/hchA/dhaL/dhaM/eutQ/gabP/ghrB/ydiR/ygeV/eutM/eutT/pta/appA/gabD/araD/aldA/glyA/ldcC/glcB/gloB/gntR/dadA/poxB/add/tdh/dadX/pflB/glpC/dkgA/adiA/agp/yphB/astB/gntK/astE/nagB/glpK/deoD/sad/cdd/kbl/grcA/fucR/astC/garR/tpiA
GO:0098657	import into cell	65	0.479658	1.77438	0.000947166	0.0112624	0.00905105	60	tags=12%, list=2%, signal=12%	srlE/srlB/srlA/gutM/dhaM/manY/manZ/manX
GO:0009451	RNA modification	78	-0.443993	-1.70502	0.00100974	0.0118217	0.00950055	781	tags=44%, list=29%, signal=32%	rluD/pcnB/rluB/rlmC/rlmE/tsaD/rlmI/rsmE/tmcA/yfiF/rlmM/cmoA/truB/rlmA/trmB/miaB/rlmG/tsaB/csdE/tusA/rlmN/tusB/yfhL/trmA/rsmF/rsmC/mnmG/iscS/dusC/rlmF/dusB/thiI/trmD/tcdA
GO:0033554	cellular response to stress	255	0.329803	1.49433	0.00137791	0.0158877	0.0127682	454	tags=23%, list=17%, signal=21%	zraP/hdeB/hdeA/dctR/dhaK/hchA/gadW/dhaM/gabP/yodD/elaB/loiP/ygiW/thiH/aidB/acrZ/appA/yegP/glgB/glgA/uspE/tpx/katG/deoC/glgX/sodC/alkB/gntR/ves/yeaD/deoA/sodB/add/yfbU/yjeI/phoQ/asd/ybhR/fsr/mug/yaaY/fepB/mglA/pfkB/sseA/yphB/clpA/qorA/glpK/deoD/psiE/yqiJ/ytfK/pflA/yjiA/deoB/emrY/feoB/hupA
GO:1901566	organonitrogen compound biosynthetic process	452	-0.281408	-1.36899	0.00166059	0.0188613	0.0151579	523	tags=25%, list=19%, signal=25%	pth/accD/dapE/ilvA/ccmA/metJ/ygeW/purR/asnS/acs/ilvM/rpsL/ibpA/grxA/pyrE/yciH/folD/ilvD/cysM/fusA/leuD/efp/thrA/valS/argS/pyrF/rpsQ/cysS/ilvY/ndk/aroL/speB/ygfK/folA/purK/glsB/tusA/mrcA/rpsH/prs/guaA/purE/rpmB/rpmC/rpsM/deaD/rplX/rpsS/rplP/glmS/pyrB/rplB/rpsN/rpsK/rplU/rpmA/rplV/rplN/rpsE/prfC/rpsC/rplQ/infC/rplD/gcl/upp/rplE/nadA/rplW/rplC/rplI/metF/entC/rpsD/guaB/rpsA/rpmI/rpsJ/rpmD/rplR/rplM/r…
GO:1901575	organic substance catabolic process	308	0.318296	1.46527	0.0017651	0.0197536	0.015875	497	tags=26%, list=18%, signal=24%	srlD/glsA/rbsD/dhaK/fbaB/hchA/dhaL/dhaM/eutQ/gabP/ghrB/ydiR/ygeV/eutM/loiP/eutT/bcsZ/pta/appA/glk/gabD/araD/aldA/deoC/glgX/glyA/ldcC/glcB/gloB/rutB/xseA/gntR/rutA/dadA/degQ/speG/poxB/pykF/add/pepD/rutF/tdh/xdhB/dadX/pflB/glpC/dkgA/pfkB/adiA/agp/yphB/astB/pgk/phnM/gntK/astE/nagB/glpK/eno/deoD/phnK/bglA/rna/sad/preA/cdd/kbl/deoB/grcA/fucR/astC/garR/tpiA/rssA/ycaL/pepT/ldcA/fruK/uxaC
GO:0009306	protein secretion	11	-0.753178	-1.84503	0.00202913	0.0205889	0.0165463	137	tags=45%, list=5%, signal=43%	fliP/secE/flhA/gspE/secG
GO:0032940	secretion by cell	11	-0.753178	-1.84503	0.00202913	0.0205889	0.0165463	137	tags=45%, list=5%, signal=43%	fliP/secE/flhA/gspE/secG
GO:0035592	establishment of protein localization to extracellular region	11	-0.753178	-1.84503	0.00202913	0.0205889	0.0165463	137	tags=45%, list=5%, signal=43%	fliP/secE/flhA/gspE/secG
GO:0046903	secretion	11	-0.753178	-1.84503	0.00202913	0.0205889	0.0165463	137	tags=45%, list=5%, signal=43%	fliP/secE/flhA/gspE/secG
GO:0071692	protein localization to extracellular region	11	-0.753178	-1.84503	0.00202913	0.0205889	0.0165463	137	tags=45%, list=5%, signal=43%	fliP/secE/flhA/gspE/secG
GO:0030030	cell projection organization	37	-0.537946	-1.75993	0.00195831	0.0205889	0.0165463	439	tags=43%, list=16%, signal=37%	flhD/ybjN/fliK/fliR/csgG/yehD/fliO/csgE/csgF/flhA/flgJ/fliG/fliJ/flgD/fliH/flgA
GO:1901615	organic hydroxy compound metabolic process	85	0.438769	1.71347	0.0019743	0.0205889	0.0165463	378	tags=28%, list=14%, signal=25%	srlD/dhaK/hchA/dhaL/dhaM/eutQ/ybdZ/eutM/eutT/thiH/appA/entB/entF/gloB/thiG/adhE/thiE/folE/thiC/glpC/thiF/entA/entH/glpK
GO:0098656	anion transmembrane transport	77	-0.429158	-1.63991	0.00219021	0.0217744	0.017499	627	tags=36%, list=23%, signal=29%	adiC/btsT/lysO/ygaZ/exuT/dauA/cysW/dctA/eamB/pstA/pstC/pstB/msbA/ssuB/lldP/chaA/gntT/uhpT/kdgT/yojI/pitA/sbmA/argO/gltS/satP/ulaA/uhpC/dcuB
GO:0006091	generation of precursor metabolites and energy	153	0.367386	1.57165	0.00220319	0.0217744	0.017499	567	tags=39%, list=21%, signal=32%	fbaB/appC/azoR/ydiR/hyaA/appB/nuoN/glgB/glgC/glk/nuoM/glgA/sucD/nuoK/glgX/glcB/hyaB/rpiA/sucC/gltA/nuoJ/yfaE/ldhA/acnA/adhE/nuoL/cydB/nuoI/aceA/sucA/pykF/fumC/nirD/nuoH/prpC/glpC/pfkB/pgk/pntB/cydA/narH/pntA/eno/sdhD/aceB/ydhU/sdhB/tpiA/nuoG/cyoB/sdhC/pgl/sdhA/ysaA/cyoC/icd/rsxG/cyoD/pfkA
GO:0008104	protein localization	69	-0.43967	-1.66318	0.00245806	0.0239819	0.0192731	753	tags=41%, list=28%, signal=30%	ftsY/tolR/dtpA/bamD/fliP/bamC/secE/tonB/bamE/yidC/dppB/dppC/bamA/dppD/fliR/tig/csgG/dtpC/secY/csgE/sbmA/csgF/mdtK/flhA/gspE/fliJ/fliH/secG
GO:0045184	establishment of protein localization	68	-0.443822	-1.67236	0.00259404	0.0246758	0.0198307	753	tags=41%, list=28%, signal=31%	ftsY/tolR/dtpA/bamD/fliP/bamC/secE/tonB/bamE/yidC/dppB/dppC/bamA/dppD/fliR/tig/csgG/dtpC/secY/csgE/sbmA/csgF/mdtK/flhA/gspE/fliJ/fliH/secG
GO:0009056	catabolic process	320	0.311556	1.44063	0.00257482	0.0246758	0.0198307	677	tags=33%, list=25%, signal=28%	srlD/glsA/rbsD/dhaK/fbaB/hchA/dhaL/dhaM/eutQ/gabP/ghrB/ydiR/ygeV/eutM/loiP/eutT/bcsZ/pta/appA/glk/gabD/araD/katG/aldA/deoC/glgX/glyA/ldcC/glcB/gloB/rutB/xseA/gntR/rutA/dadA/degQ/speG/poxB/pykF/add/pepD/rutF/tdh/xdhB/dadX/pflB/glpC/dkgA/pfkB/adiA/agp/yphB/astB/pgk/phnM/gntK/astE/nagB/glpK/eno/deoD/phnK/bglA/rna/sad/preA/cdd/kbl/deoB/grcA/fucR/astC/garR/tpiA/rssA/ycaL/pepT/ldcA/fruK/uxaC/fadH/ppx/r…
GO:0046112	nucleobase biosynthetic process	14	-0.694751	-1.83299	0.00304212	0.0285809	0.0229691	455	tags=64%, list=17%, signal=54%	pyrE/pyrF/pyrB/upp/apt/purF/pyrI/carA/purM
GO:0071978	bacterial-type flagellum-dependent swarming motility	18	-0.638508	-1.78094	0.00338698	0.0314328	0.025261	282	tags=44%, list=10%, signal=40%	fliL/cheZ/flgE/flgD/flgC/flgB/flgF/flgG
GO:0071806	protein transmembrane transport	17	-0.671361	-1.83678	0.00359672	0.0329772	0.0265022	292	tags=35%, list=11%, signal=32%	csgG/secY/csgE/csgF/gspE/secG
GO:0006935	chemotaxis	21	-0.61598	-1.7911	0.00386673	0.0334384	0.0268728	282	tags=43%, list=10%, signal=39%	fliL/cheZ/fliO/cheY/fliM/cheW/fliG/fliJ/malE
GO:0042330	taxis	21	-0.61598	-1.7911	0.00386673	0.0334384	0.0268728	282	tags=43%, list=10%, signal=39%	fliL/cheZ/fliO/cheY/fliM/cheW/fliG/fliJ/malE
GO:0046164	alcohol catabolic process	29	0.5625	1.74497	0.00380382	0.0334384	0.0268728	91	tags=28%, list=3%, signal=27%	srlD/dhaK/dhaL/dhaM/eutQ/eutM/eutT/appA
GO:0006811	ion transport	268	-0.298659	-1.38936	0.00383257	0.0334384	0.0268728	627	tags=31%, list=23%, signal=27%	adiC/tcyP/nikC/btsT/lysO/yncD/ygaZ/znuB/exuT/dauA/thiB/tonB/metI/cysW/aaeA/ybjL/dctA/ccmA/eamB/pstA/dppB/dppC/pstC/emrA/pstB/cusA/entS/ybdG/mdtB/mdtI/potA/mdtC/msbA/leuE/ssuB/lldP/chaA/proP/gntT/gltP/dppD/cycA/uidC/atpI/uhpT/plaP/ompN/phoR/dtpC/ssuC/znuA/pheP/kdgT/yojI/phoB/nrfE/pitA/codB/sbmA/metN/argO/mdtK/tsx/corA/lamB/gltS/rcnA/uacT/amtB/satP/ulaA/mtr/uhpC/dcuB/betT/fecI/mdtA/rhtA/mntP/cusB/p…
GO:0006950	response to stress	375	0.290844	1.36395	0.00374477	0.0334384	0.0268728	339	tags=18%, list=12%, signal=18%	zraP/hdeB/hdeA/dctR/dhaK/ybaT/raiA/hchA/gadW/dhaM/gabP/azoR/osmC/yodD/wrbA/elaB/loiP/dps/ygiW/thiH/aidB/acrZ/appA/yegP/glgB/osmE/cspD/glgA/uspE/tpx/uspD/katG/deoC/glgX/sodC/alkB/osmB/yccX/gloB/ldhA/acnA/adhE/gntR/ves/yeaD/deoA/sodB/pykF/add/gstA/yfgG/fumC/yfbU/yjeI/phoQ/asd/ybhR/fsr/mug/yaaY/fepB/mglA/pfkB/sseA/yphB/sufE/clpA
GO:0015031	protein transport	61	-0.452949	-1.68365	0.00404855	0.033921	0.0272607	492	tags=30%, list=18%, signal=25%	yidC/dppB/dppC/dppD/fliR/tig/csgG/dtpC/secY/csgE/sbmA/csgF/mdtK/flhA/gspE/fliJ/fliH/secG
GO:0030031	cell projection assembly	26	-0.555149	-1.67512	0.00405626	0.033921	0.0272607	439	tags=42%, list=16%, signal=36%	flhD/ybjN/fliK/fliR/csgG/csgE/csgF/flhA/flgJ/fliG/flgA
GO:0001510	RNA methylation	35	-0.514578	-1.66172	0.00398672	0.033921	0.0272607	743	tags=49%, list=27%, signal=36%	rlmC/rlmE/rlmI/rsmE/yfiF/rlmM/rlmA/trmB/miaB/rlmG/rlmN/trmA/rsmF/rsmC/mnmG/rlmF/trmD
GO:0006364	rRNA processing	42	-0.489137	-1.66843	0.00444571	0.0363784	0.0292355	840	tags=50%, list=31%, signal=35%	rlhA/rne/rluD/rluB/rlmC/rlmE/rlmI/rsmE/rlmM/yhbY/rlmA/rplA/rlmG/rbfA/rlmN/rsmF/rpsK/rsmC/rlmF/suhB/rimM
GO:0016072	rRNA metabolic process	42	-0.489137	-1.66843	0.00444571	0.0363784	0.0292355	840	tags=50%, list=31%, signal=35%	rlhA/rne/rluD/rluB/rlmC/rlmE/rlmI/rsmE/rlmM/yhbY/rlmA/rplA/rlmG/rbfA/rlmN/rsmF/rpsK/rsmC/rlmF/suhB/rimM
GO:1901616	organic hydroxy compound catabolic process	31	0.56149	1.7847	0.00495543	0.0396956	0.0319014	91	tags=26%, list=3%, signal=25%	srlD/dhaK/dhaL/dhaM/eutQ/eutM/eutT/appA
GO:0006164	purine nucleotide biosynthetic process	44	-0.48988	-1.69743	0.00495491	0.0396956	0.0319014	522	tags=41%, list=19%, signal=34%	accD/purR/acs/folD/ndk/purK/prs/guaA/purE/guaB/apt/purF/purN/purC/purM/purH/purL/purT
GO:0009152	purine ribonucleotide biosynthetic process	40	-0.498616	-1.67698	0.00523244	0.041478	0.0333338	380	tags=32%, list=14%, signal=28%	ndk/purK/guaA/purE/guaB/apt/purF/purN/purC/purM/purH/purL/purT
GO:0062197	cellular response to chemical stress	43	0.503286	1.73766	0.00618518	0.048525	0.0389972	266	tags=28%, list=10%, signal=26%	hdeB/hdeA/dctR/yodD/loiP/ygiW/uspE/tpx/katG/sodC/sodB/phoQ
GO:0009268	response to pH	27	0.575831	1.75767	0.00625116	0.0485422	0.039011	57	tags=30%, list=2%, signal=29%	hdeB/hdeD/hdeA/dctR/glsA/ybaT/hchA/yodD

## Sheet: ADUvsADN.GSEA.GOMF
ID	Description	setSize	enrichmentScore	NES	pvalue	p.adjust	qvalues	rank	leading_edge	core_enrichment
GO:0003735	structural constituent of ribosome	52	-0.793456	-2.87806	1e-10	9.86667e-09	8.84211e-09	341	tags=79%, list=12%, signal=70%	rpsH/rpmB/rpmC/rpsM/rplX/rpsS/rplP/rplB/rpsN/rpsK/rplU/rpmA/rplV/rplN/rpsE/rpsC/rplQ/rplD/rplE/rplW/rplC/rplI/rpsD/rpsA/rpmI/rpsJ/rpmD/rplR/rplM/rplT/rpsR/rpsT/rpsB/rplF/rpmF/rplO/rpsF/rpsP/rplS/rplY/rpmG
GO:0005198	structural molecule activity	59	-0.767764	-2.83046	1e-10	9.86667e-09	8.84211e-09	341	tags=75%, list=12%, signal=67%	rpsH/rpmB/rpmC/rpsM/rplX/rpsS/rplP/rplB/rpsN/rpsK/rplU/rpmA/rplV/rplN/rpsE/rpsC/rplQ/rplD/rplE/rplW/rplC/rplI/rpsD/rpsA/rpmI/rpsJ/rpmD/rplR/rplM/rplT/rpsR/rpsT/iscA/rpsB/rplF/rpmF/rplO/rpsF/rpsP/rplS/flgI/rplY/fliE/rpmG
GO:0003723	RNA binding	142	-0.552339	-2.34055	1e-10	9.86667e-09	8.84211e-09	345	tags=41%, list=13%, signal=38%	rpsL/ibpA/yciH/cspA/rpsQ/rhlE/rlmN/rpsH/rpmB/rpmC/trmA/rsmF/rpsM/proQ/deaD/rplX/rpsS/rplP/hslR/rplB/rpsN/rpsK/rplU/rpmA/rplV/rplN/rpsE/rpsC/infC/rplD/rplE/rplW/rplC/rplI/rpsD/rpsA/rpsJ/rplR/rplM/rplT/hns/rpsR/dusC/rfaH/rpsT/rplF/rplO/rpsF/epmA/dusB/thiI/suhB/rplS/rimM/rplY/cspH/stpA/rpmG
GO:0019843	rRNA binding	54	-0.698015	-2.54141	2.58392e-10	1.9121e-08	1.71355e-08	345	tags=80%, list=13%, signal=71%	rpsU/rpmE/rplK/rplA/rpsG/rpsL/rpsQ/rlmN/rpsH/rpmB/rpmC/trmA/rpsM/rplX/rpsS/rplP/rplB/rpsN/rpsK/rplU/rpmA/rplV/rplN/rpsE/rpsC/rplD/rplE/rplW/rplC/rplI/rpsD/rplR/rplM/rplT/rpsR/rpsT/rplF/rplO/rpsF/suhB/rplS/rimM/rplY
GO:0000049	tRNA binding	38	-0.597481	-2.03297	8.9915e-05	0.00443581	0.00397519	568	tags=45%, list=21%, signal=36%	yajQ/rplA/rpsG/rpsL/rlmN/trmA/rpsM/rpsS/rplP/rpmA/rplE/rpsJ/dusC/epmA/dusB/thiI/rpmG
GO:0003676	nucleic acid binding	436	-0.310952	-1.50882	8.37696e-05	0.00443581	0.00397519	701	tags=34%, list=26%, signal=30%	ygaV/tmcA/parC/infB/hrpB/btsR/yejK/yhdJ/soxS/yfiF/gyrA/hprR/ybcJ/lexA/recJ/ruvA/rplJ/truB/uvrA/yhbY/comR/ligA/dnaQ/dcuR/cysB/rpsU/flhC/rhaS/frmR/mntR/yajQ/hupB/rpmE/rplK/rplA/rpsG/ybhD/rpoZ/decR/accD/nikR/fadR/metJ/nth/polB/mutM/rpoH/purR/rlmG/recA/recQ/torR/asnS/rpsL/ibpA/yciH/flhD/fusA/efp/cspA/rpsQ/nfeR/lldR/fis/rhlE/ilvY/dnaA/rnd/rlmN/rpsH/tdcA/cusR/ydjF/rpmB/rpmC/rep/rcnR/trmA/rsmF/rpsM/proQ…
GO:0016151	nickel cation binding	15	0.729436	1.92202	0.000622803	0.0263357	0.023601	174	tags=20%, list=6%, signal=19%	zraP/hyaB/yfaU
GO:0003729	mRNA binding	21	-0.665374	-1.92748	0.000847841	0.0313701	0.0281126	544	tags=67%, list=20%, signal=54%	rpsG/accD/ibpA/yciH/proQ/rpsK/rpsC/rplD/rpsD/rpsA/rplM/rplT/rpsR/rpsF
GO:0045182	translation regulator activity	21	-0.655987	-1.90028	0.00116594	0.0345118	0.0309281	450	tags=48%, list=16%, signal=40%	yciH/fusA/efp/prfC/infC/rplD/rpsD/rplT/rfaH/yeiP
GO:0070180	large ribosomal subunit rRNA binding	10	-0.795869	-1.89507	0.00108368	0.0345118	0.0309281	289	tags=100%, list=11%, signal=90%	rplK/rplX/rplV/rplN/rplI/rplM/rplT/rplF/rplS
GO:0016725	oxidoreductase activity, acting on CH or CH2 groups	11	0.777499	1.89952	0.00129587	0.0348706	0.0312496	307	tags=55%, list=11%, signal=49%	nrdE/nrdA/nrdB/nrdF/xdhB/nrdD
GO:0008982	protein-N(PI)-phosphohistidine-sugar phosphotransferase activity	19	0.661094	1.86006	0.00178818	0.043042	0.0385725	60	tags=26%, list=2%, signal=26%	srlE/srlB/manY/manZ/manX
GO:0016491	oxidoreductase activity	303	0.315131	1.45529	0.00189036	0.043042	0.0385725	812	tags=45%, list=30%, signal=35%	srlD/nrdE/appC/ghrB/azoR/osmC/ydiR/hyaA/yieF/wrbA/appB/dps/nrdA/aidB/nuoN/nuoM/gabD/nrdB/nuoK/tpx/katG/aldA/sodC/hyaB/yqjG/alkB/roxA/nuoJ/yfaE/ldhA/adhE/nuoL/yhhX/rutA/cydB/dadA/ydgJ/nuoI/poxB/sodB/sucA/nrdF/rutF/tdh/yphC/asd/nirD/xdhB/nuoH/ydeP/yhdH/nrdD/guaC/glpC/dkgA/ftnB/pntB/maeB/ydhR/entA/yciK/qorA/cydA/narH/pntA/sdhD/proC/hcxB/ygiN/ydhU/pflA/sad/preA/sdhB/yqhD/msrB/garR/nuoG/cyoB/sdhC/ubiI…
GO:0090079	translation regulator activity, nucleic acid binding	18	-0.660799	-1.85052	0.00221985	0.046934	0.0420603	450	tags=67%, list=16%, signal=56%	tsf/infA/infB/yciH/fusA/efp/prfC/infC/rpsD/rplT/rfaH/yeiP
